# Supplementary material for: Bacterial Hsp90 Facilitates the Degradation of Aggregation-Prone Hsp70–Hsp40 Substrates
Source: Front Mol Biosci. 2021 Apr 15;8:653073. doi: 10.3389/fmolb.2021.653073 (PMC8082187; doi:10.3389/fmolb.2021.653073)
Supplement: Supplementary file 3 [file Table_3.xlsx]

## Sheet: Pellet mass fractions
Table S3: Normalized pellet mass fractions (means & standard deviations, five biological replicates), indicating the quantities of insoluble proteins for each of the 1339 significantly quantified proteins in the four E. coli strains
Uniprot ID	Gene Name	Protein Name	Essential Gene	Category	WT mean pellet mass fraction	WT pellet mass fraction SD	∆KJ mean pellet mass fraction	∆KJ pellet mass fraction SD	∆KJG mean pellet mass fraction	∆KJG pellet mass fraction SD	∆G mean pellet mass fraction	∆G pellet mass fraction SD
P08622	dnaJ	Chaperone protein DnaJ	no	Chaperones	7.86604e-05	5.12755e-06	0	0	0	0	7.46637e-05	1.21732e-06
P09372	grpE	Protein GrpE	YES	Chaperones	4.82927e-05	4.33903e-06	0.000272558	4.20954e-05	0.000256578	2.03654e-05	6.37263e-05	8.487e-06
P0A6F5	groL	60 kDa chaperonin	YES	Chaperones	0.00053208	6.48169e-05	0.00201875	0.000257494	0.00203828	6.51257e-05	0.000553927	3.90444e-05
P0A6F9	groS	10 kDa chaperonin	YES	Chaperones	5.39464e-05	8.38348e-06	0.000137407	2.06918e-05	0.000176804	1.97213e-05	5.55623e-05	8.57429e-06
P0A6L9	hscB	Co-chaperone protein HscB	no	Chaperones	0	0	1.41132e-08	3.15581e-08	0	0	0	0
P0A6Y5	hslO	33 kDa chaperonin	no	Chaperones	3.04633e-05	2.40272e-06	0.00115461	0.000155983	0.000948151	5.77324e-05	3.48558e-05	8.2242e-06
P0A6Y8	dnaK	Chaperone protein DnaK	no	Chaperones	0.000976918	7.32174e-05	0	0	0	0	0.00110222	4.65328e-05
P0A6Z1	hscA	Chaperone protein HscA	no	Chaperones	6.08231e-06	8.56551e-07	2.95312e-05	3.3836e-06	1.98249e-05	1.25609e-06	8.74982e-06	2.72429e-06
P0A6Z3	htpG	Chaperone protein HtpG	no	Chaperones	4.4951e-05	6.46082e-06	0.000529761	0.000130459	0	0	0	0
P0A850	tig	Trigger factor	no	Chaperones	0.000482674	1.68399e-05	0.000354875	3.95323e-05	0.000317429	7.67086e-06	0.00032747	2.39709e-05
P0C054	ibpA	Small heat shock protein IbpA	no	Chaperones	7.02485e-06	6.74006e-07	0.00129924	0.00019047	0.00139062	8.82975e-05	1.23337e-05	1.00762e-05
P0C058	ibpB	Small heat shock protein IbpB	no	Chaperones	0	0	0.00100727	9.01568e-05	0.00100841	2.93945e-05	0	0
P31680	djlA	DnaJ-like protein DjlA	no	Chaperones	0	0	8.4997e-06	3.16248e-06	6.33459e-06	4.55562e-06	0	0
P36659	cbpA	Curved DNA-binding protein	no	Chaperones	6.15844e-07	3.62397e-07	6.83085e-07	4.81779e-07	6.73078e-08	9.28272e-08	9.4015e-07	5.15686e-07
P63284	clpB	Chaperone protein ClpB	no	Chaperones	0.000172996	2.75562e-05	0.00223346	0.000303154	0.00188819	0.000221959	0.000264864	4.85911e-05
P77754	spy	Spheroplast protein Y	no	Chaperones	6.06122e-07	3.97879e-07	1.40097e-07	3.13266e-07	8.71681e-08	1.94914e-07	2.28881e-06	9.03748e-07
P09169	ompT	Protease 7	no	Proteases	0.000846427	0.000135569	0.0017583	0.000478432	0.0018385	0.000218364	0.00130981	0.000353638
P0A6G7	clpP	ATP-dependent Clp protease proteolytic subunit	no	Proteases	1.89833e-05	1.6482e-06	5.89686e-05	6.58262e-06	5.39947e-05	5.24898e-06	2.2564e-05	4.71937e-06
P0A6H1	clpX	ATP-dependent Clp protease ATP-binding subunit ClpX	no	Proteases	4.37395e-05	3.34639e-06	0.00071521	0.000135613	0.000679004	2.48713e-05	4.89802e-05	9.39714e-06
P0A6H5	hslU	ATP-dependent protease ATPase subunit HslU	no	Proteases	3.88334e-05	2.93283e-06	0.000682397	8.92141e-05	0.000507413	1.77777e-05	5.58781e-05	3.0985e-06
P0A7B8	hslV	ATP-dependent protease subunit HslV	no	Proteases	1.05333e-05	1.87813e-06	0.000152064	4.77092e-05	0.000141832	1.71783e-05	2.54441e-05	5.22692e-06
P0A9M0	lon	Lon protease	no	Proteases	9.80063e-05	1.68965e-05	0.00132633	0.00012378	0.00110663	4.11469e-05	8.69975e-05	1.08638e-05
P0AAI3	ftsH	ATP-dependent zinc metalloprotease FtsH	YES	Proteases	0.00099587	4.82796e-05	0.00311524	0.00044338	0.00279485	0.00011135	0.00104686	8.62378e-05
P0ABC3	hflC	Modulator of FtsH protease HflC	no	Proteases	0.000414457	1.6258e-05	0.00113124	0.000173598	0.00100024	4.43495e-05	0.000434361	1.54935e-05
P0ABC7	hflK	Modulator of FtsH protease HflK	no	Proteases	0.000416506	2.27855e-05	0.00110584	0.000206404	0.000969878	5.74201e-05	0.000373277	2.51425e-05
P0ABH9	clpA	ATP-dependent Clp protease ATP-binding subunit ClpA	no	Proteases	0.000145666	2.96351e-05	6.16833e-05	8.56807e-06	5.37161e-05	8.17815e-06	9.84863e-05	5.86498e-06
P0AEE3	degS	Serine endoprotease DegS	YES	Proteases	2.759e-05	1.81662e-06	3.57043e-05	4.62309e-06	3.41056e-05	6.79495e-06	2.41393e-05	3.57182e-06
P0AFK0	pmbA	Metalloprotease PmbA	no	Proteases	4.60745e-06	1.00732e-06	2.7053e-05	1.65934e-06	2.15501e-05	2.68445e-06	3.76098e-06	5.01636e-07
P0AGG8	tldD	Metalloprotease TldD	no	Proteases	0	0	6.9267e-07	7.29103e-07	7.73354e-07	4.06179e-07	0	0
P0C0V0	degP	Periplasmic serine endoprotease DegP	no	Proteases	0.000303346	2.76091e-05	0.000343493	8.56113e-05	0.000197621	1.73242e-05	0.000468121	3.95546e-05
P23894	htpX	Protease HtpX	no	Proteases	7.30367e-05	6.95484e-06	0.000307421	5.82297e-05	0.000314014	2.25935e-05	7.85556e-05	7.28843e-06
P25894	loiP	Metalloprotease LoiP	no	Proteases	0.000145701	1.0501e-05	0.000148459	1.0761e-05	0.000130184	3.34926e-05	0.000119726	1.61074e-05
P39099	degQ	Periplasmic pH-dependent serine endoprotease DegQ	no	Proteases	2.04238e-05	3.49781e-06	1.54946e-05	2.1037e-06	1.16139e-05	1.49915e-06	3.90375e-05	2.34384e-06
P75867	ycbZ	Putative Lon protease homolog	no	Proteases	0.000105866	1.13015e-05	0.000190446	4.59468e-06	0.000162072	8.96806e-06	0.000103543	3.22577e-06
P04949	fliC	Flagellin	no	Flagellae	0.00597458	0.00101063	0	0	0	0	0.00725795	0.000929673
P06974	fliM	Flagellar motor switch protein FliM	no	Flagellae	0.000131759	1.40923e-05	0	0	0	0	0.000128185	7.19682e-06
P0A6S0	flgH	Flagellar L-ring protein	no	Flagellae	0.000155985	1.60068e-05	0	0	0	0	0.000149306	9.64777e-06
P0A8S9	flhD	Flagellar transcriptional regulator FlhD	no	Flagellae	9.05968e-06	1.21369e-06	4.00875e-06	8.12919e-06	1.41922e-05	8.03617e-06	6.88038e-06	1.25367e-06
P0ABX8	fliL	Flagellar protein FliL	no	Flagellae	0.000146512	2.25315e-05	0	0	0	0	0.000158796	1.89644e-05
P0ABZ1	fliG	Flagellar motor switch protein FliG	no	Flagellae	0.000163455	1.56516e-05	0	0	0	0	0.000160858	1.25147e-05
P15070	fliN	Flagellar motor switch protein FliN	no	Flagellae	0.000243606	2.05899e-05	0	0	0	0	0.000259182	2.03251e-05
P25798	fliF	Flagellar M-ring protein	no	Flagellae	0.000169643	2.80418e-05	0	0	0	0	0.000156593	4.39468e-05
P29744	flgL	Flagellar hook-associated protein 3	no	Flagellae	4.61067e-06	3.45688e-06	0	0	0	0	6.92856e-06	2.71736e-06
P33235	flgK	Flagellar hook-associated protein 1	no	Flagellae	6.64246e-06	3.70088e-06	0	0	0	0	9.23053e-06	3.07336e-06
P43533	flgN	Flagella synthesis protein FlgN	no	Flagellae	2.97386e-06	4.48878e-07	0	0	0	0	2.85127e-06	5.29001e-07
P52612	fliI	Flagellum-specific ATP synthase	no	Flagellae	2.78867e-05	6.62667e-06	0	0	0	0	2.97994e-05	4.33485e-06
P75937	flgE	Flagellar hook protein FlgE	no	Flagellae	0.000261452	2.9016e-05	0	0	0	0	0.000226262	1.60226e-05
P76010	ycgR	Flagellar brake protein YcgR	no	Flagellae	2.34482e-05	3.71141e-06	0	0	0	0	1.94135e-05	4.016e-06
P76298	flhA	Flagellar biosynthesis protein FlhA	no	Flagellae	8.63522e-05	2.01278e-05	0	0	1.03843e-07	2.322e-07	7.71719e-05	1.5875e-05
P02358	rpsF	30S ribosomal protein S6;30S ribosomal protein S6, fully modified isoform;30S ribosomal protein S6, non-modified isoform	no	Translation/Ribosomes	0.000932462	9.26914e-05	0.0014433	0.000117169	0.00100881	6.2251e-05	0.000377154	3.79422e-05
P02359	rpsG	30S ribosomal protein S7	YES	Translation/Ribosomes	0.0014522	9.47644e-05	0.00186491	6.01014e-05	0.00178446	0.000142192	0.000513553	3.95054e-05
P02413	rplO	50S ribosomal protein L15	YES	Translation/Ribosomes	0.000426174	3.69006e-05	0.000682071	5.35138e-05	0.000511226	4.73519e-05	0.000213674	1.95289e-05
P0A6M8	fusA	Elongation factor G	YES	Translation/Ribosomes	0.000717216	3.48163e-05	0.00156038	0.000132964	0.00138464	9.88428e-05	0.000662922	5.46234e-05
P0A6N4	efp	Elongation factor P	no	Translation/Ribosomes	3.88014e-05	4.11311e-06	3.22476e-05	8.45134e-06	3.97253e-05	2.78708e-06	3.53166e-05	5.59391e-06
P0A6N8	yeiP	Elongation factor P-like protein	no	Translation/Ribosomes	0	0	1.67659e-06	4.3151e-07	1.67921e-06	8.03258e-07	0	0
P0A6P1	tsf	Elongation factor Ts	YES	Translation/Ribosomes	0.000139922	2.13928e-06	0.000157038	2.44363e-05	0.000129407	8.47577e-06	0.000129192	1.18483e-05
P0A705	infB	Translation initiation factor IF-2	YES	Translation/Ribosomes	0.000457502	1.69981e-05	0.000618531	8.03071e-05	0.000428034	3.02541e-05	0.000332837	4.48843e-05
P0A707	infC	Translation initiation factor IF-3;Translation initiation factor IF-3, N-terminally processed;Translation initiation factor IF-3S	YES	Translation/Ribosomes	0.00010428	1.53758e-05	0.000212129	2.4346e-05	0.000130188	8.31497e-06	5.12685e-05	3.304e-06
P0A7G2	rbfA	Ribosome-binding factor A	no	Translation/Ribosomes	2.05208e-05	8.77171e-07	2.46192e-05	4.00751e-06	2.76274e-05	1.10611e-06	1.93994e-05	4.58116e-06
P0A7J3	rplJ	50S ribosomal protein L10	YES	Translation/Ribosomes	0.000547354	2.64632e-05	0.000618567	4.53357e-05	0.000510284	2.47504e-05	0.000293684	1.88406e-05
P0A7J7	rplK	50S ribosomal protein L11	no	Translation/Ribosomes	0.000464042	4.24731e-05	0.000452201	6.86121e-05	0.000583684	5.64188e-05	0.000230622	2.6832e-05
P0A7K2	rplL	50S ribosomal protein L7/L12	YES	Translation/Ribosomes	0.000523323	3.19298e-05	0.000711146	8.08729e-05	0.000484616	6.57347e-05	0.000319854	1.53304e-05
P0A7K6	rplS	50S ribosomal protein L19	YES	Translation/Ribosomes	0.000225743	9.63918e-06	0.000333544	3.75624e-05	0.000263594	1.53025e-05	0.000116842	1.51349e-05
P0A7L0	rplA	50S ribosomal protein L1	no	Translation/Ribosomes	0.000804796	6.49651e-05	0.00107294	7.16464e-05	0.000860035	3.43792e-05	0.00038816	2.23945e-05
P0A7L3	rplT	50S ribosomal protein L20	YES	Translation/Ribosomes	0.000180391	1.78775e-05	0.000170269	9.10344e-06	0.000189587	9.16245e-06	9.07049e-05	1.5167e-06
P0A7L8	rpmA	50S ribosomal protein L27	YES	Translation/Ribosomes	0.000148449	2.43676e-05	0.000178546	2.47294e-05	0.000167757	1.48122e-05	5.10215e-05	8.55837e-06
P0A7M2	rpmB	50S ribosomal protein L28	YES	Translation/Ribosomes	7.54599e-05	5.29556e-06	0.000149982	2.82131e-05	9.11406e-05	1.59939e-05	3.14539e-05	5.21569e-06
P0A7M6	rpmC	50S ribosomal protein L29	YES	Translation/Ribosomes	0.000703092	4.33082e-05	0.000751413	0.000119623	0.000645241	4.81235e-05	0.000394596	5.19028e-05
P0A7M9	rpmE	50S ribosomal protein L31	no	Translation/Ribosomes	0.000105171	1.70514e-05	0.000107897	1.80301e-05	9.8754e-05	1.59722e-05	5.1435e-05	3.19525e-06
P0A7N4	rpmF	50S ribosomal protein L32	no	Translation/Ribosomes	0.000204348	2.24793e-05	0.000255777	3.7037e-05	0.00025579	4.38906e-05	0.000104812	9.81463e-06
P0A7N9	rpmG	50S ribosomal protein L33	no	Translation/Ribosomes	0.000403299	0.000155218	0.000360752	9.09986e-05	0.000248241	6.29073e-05	0.000240034	6.80543e-05
P0A7P5	rpmH	50S ribosomal protein L34	YES	Translation/Ribosomes	0.000153071	1.09039e-05	0.000112556	5.1728e-05	0.000155994	8.23726e-06	6.25316e-05	9.99789e-06
P0A7Q1	rpmI	50S ribosomal protein L35	no	Translation/Ribosomes	0.0001543	1.65158e-05	0.000171094	2.25048e-05	0.000129149	2.54472e-05	7.93249e-05	1.20994e-05
P0A7R1	rplI	50S ribosomal protein L9	no	Translation/Ribosomes	0.000355095	3.75573e-05	0.000404258	4.15741e-05	0.000345747	1.63046e-05	0.000181039	6.05562e-06
P0A7R5	rpsJ	30S ribosomal protein S10	YES	Translation/Ribosomes	0.000355415	3.3857e-05	0.000778264	8.9678e-05	0.000528088	3.06147e-05	0.000168068	1.35368e-05
P0A7R9	rpsK	30S ribosomal protein S11	YES	Translation/Ribosomes	0.000285314	3.95592e-05	0.000462227	2.44831e-05	0.000371854	1.29771e-05	0.000113929	1.48182e-05
P0A7S3	rpsL	30S ribosomal protein S12	YES	Translation/Ribosomes	0.000185348	2.91834e-05	0.000487299	5.38755e-05	0.000342231	3.61249e-05	0.000117533	1.45568e-05
P0A7S9	rpsM	30S ribosomal protein S13	no	Translation/Ribosomes	0.000469016	4.83655e-05	0.000657602	9.73131e-05	0.000567112	4.09536e-05	0.00018127	1.42697e-05
P0A7T3	rpsP	30S ribosomal protein S16	YES	Translation/Ribosomes	0.00048395	3.8895e-05	0.000722802	8.80955e-05	0.000542401	2.42377e-05	0.000221702	2.19276e-05
P0A7T7	rpsR	30S ribosomal protein S18	YES	Translation/Ribosomes	0.000186965	1.05248e-05	0.000312017	1.63747e-05	0.000201976	5.40204e-05	6.81161e-05	8.44143e-06
P0A7U3	rpsS	30S ribosomal protein S19	YES	Translation/Ribosomes	0.00027019	3.72714e-05	0.000388446	4.6199e-05	0.00036493	2.20507e-05	0.000110919	2.04735e-05
P0A7U7	rpsT	30S ribosomal protein S20	no	Translation/Ribosomes	0.000211439	2.73041e-05	0.000244582	2.44022e-05	0.000269566	2.46506e-05	8.75562e-05	6.06643e-06
P0A7V0	rpsB	30S ribosomal protein S2	YES	Translation/Ribosomes	0.000795368	6.38844e-05	0.000888638	5.14031e-05	0.000680566	6.38384e-05	0.000388544	1.06799e-05
P0A7V3	rpsC	30S ribosomal protein S3	YES	Translation/Ribosomes	0.00103527	0.000123784	0.0019944	0.00023038	0.00136865	7.31388e-05	0.000526415	2.9196e-05
P0A7V8	rpsD	30S ribosomal protein S4	YES	Translation/Ribosomes	0.000552421	3.84864e-05	0.000797635	9.78056e-05	0.000664247	7.13237e-05	0.000203161	1.50667e-05
P0A7W1	rpsE	30S ribosomal protein S5	YES	Translation/Ribosomes	0.000538147	6.60362e-05	0.000797664	4.57819e-05	0.000740387	4.70771e-05	0.000209788	7.15405e-06
P0A7W7	rpsH	30S ribosomal protein S8	YES	Translation/Ribosomes	0.000232027	3.83106e-05	0.000403157	4.24341e-05	0.000310764	3.54439e-05	8.73458e-05	2.63799e-06
P0A7X3	rpsI	30S ribosomal protein S9	no	Translation/Ribosomes	0.00034489	3.81126e-05	0.000757635	8.41068e-05	0.00045458	5.94034e-05	0.000149339	1.33105e-05
P0A7X6	rimM	Ribosome maturation factor RimM	no	Translation/Ribosomes	1.14801e-05	1.03834e-06	1.50759e-05	3.96077e-06	1.57442e-05	1.26901e-06	2.64915e-06	5.65947e-07
P0A805	frr	Ribosome-recycling factor	YES	Translation/Ribosomes	9.38887e-06	2.15873e-06	3.33687e-06	1.69605e-06	6.12834e-06	2.23321e-06	9.2575e-06	1.16479e-06
P0A8A8	rimP	Ribosome maturation factor RimP	no	Translation/Ribosomes	4.79411e-07	3.42498e-07	3.616e-06	2.23421e-06	1.86244e-06	6.60861e-07	0	0
P0AA10	rplM	50S ribosomal protein L13	YES	Translation/Ribosomes	0.000666431	5.90229e-05	0.000974606	3.85692e-05	0.000727999	2.08647e-05	0.000324946	1.81064e-05
P0AAT6	rsfS	Ribosomal silencing factor RsfS	no	Translation/Ribosomes	7.14601e-06	5.49107e-07	2.38801e-05	2.30125e-06	1.65749e-05	8.03506e-07	3.66863e-06	5.00572e-07
P0AD49	raiA	Ribosome-associated inhibitor A	no	Translation/Ribosomes	6.21696e-05	1.21847e-05	2.46125e-06	2.00537e-06	4.61694e-06	4.36941e-06	5.44209e-05	2.88629e-06
P0ADY3	rplN	50S ribosomal protein L14	YES	Translation/Ribosomes	0.000266197	2.87356e-05	0.000576334	0.000102731	0.000465649	3.57097e-05	0.000144071	1.19802e-05
P0ADY7	rplP	50S ribosomal protein L16	YES	Translation/Ribosomes	0.00112473	7.33776e-05	0.000969449	0.000159929	0.000933951	8.60377e-05	0.000439177	3.41583e-05
P0ADZ0	rplW	50S ribosomal protein L23	YES	Translation/Ribosomes	2.18643e-05	5.84279e-06	3.79647e-05	9.95233e-06	2.99197e-05	2.89568e-06	8.77031e-06	2.1515e-06
P0ADZ4	rpsO	30S ribosomal protein S15	no	Translation/Ribosomes	0.000223037	3.36152e-05	0.000266558	2.20177e-05	0.00025289	1.87082e-05	8.35819e-05	7.28329e-06
P0AFX0	hpf	Ribosome hibernation promoting factor	no	Translation/Ribosomes	1.26877e-05	3.30236e-06	0	0	4.84169e-07	4.28606e-07	8.27094e-06	2.02187e-06
P0AG44	rplQ	50S ribosomal protein L17	YES	Translation/Ribosomes	0.000268479	2.57684e-05	0.000306215	4.15187e-05	0.000303502	1.69285e-05	0.000132651	7.20891e-06
P0AG48	rplU	50S ribosomal protein L21	YES	Translation/Ribosomes	0.000131647	9.04116e-06	0.000173249	9.99284e-06	0.000164106	1.33303e-05	6.14778e-05	4.77634e-06
P0AG51	rpmD	50S ribosomal protein L30	YES	Translation/Ribosomes	9.77477e-05	3.16781e-05	9.84822e-05	1.50485e-05	7.14652e-05	9.72506e-06	4.94868e-05	3.14648e-06
P0AG55	rplF	50S ribosomal protein L6	YES	Translation/Ribosomes	0.000912945	0.000119874	0.00134233	0.000145041	0.000898202	2.54014e-05	0.000446243	1.21758e-05
P0AG59	rpsN	30S ribosomal protein S14	YES	Translation/Ribosomes	0.0004539	6.63392e-05	0.000552438	2.49904e-05	0.000500679	3.5209e-05	0.000157789	1.81015e-05
P0AG63	rpsQ	30S ribosomal protein S17	no	Translation/Ribosomes	0.000329844	3.43932e-05	0.000463961	0.00014277	0.000418378	4.22669e-05	0.000148077	1.47745e-05
P0AG67	rpsA	30S ribosomal protein S1	YES	Translation/Ribosomes	0.00320991	0.000302612	0.00335888	0.000158537	0.0028056	8.23096e-05	0.00150528	0.000126068
P0AGL5	ratA	Ribosome association toxin RatA	no	Translation/Ribosomes	8.79361e-08	1.96631e-07	0	0	0	0	7.02437e-08	9.65517e-08
P0C018	rplR	50S ribosomal protein L18	YES	Translation/Ribosomes	0.000158897	1.84254e-05	0.000222024	1.41716e-05	0.000166602	1.54829e-05	7.19979e-05	1.00348e-05
P0CE48	tufB;tufA	Elongation factor Tu 2;Elongation factor Tu 1	no	Translation/Ribosomes	0.00972838	0.00065652	0.012452	0.000810541	0.0101145	0.000822611	0.00831187	0.000612636
P60422	rplB	50S ribosomal protein L2	YES	Translation/Ribosomes	0.00122962	0.000112712	0.00170637	0.000101926	0.00129265	9.65535e-05	0.000600971	6.97183e-05
P60438	rplC	50S ribosomal protein L3	YES	Translation/Ribosomes	0.000284495	2.38244e-05	0.000405312	4.14263e-05	0.000311514	2.82843e-05	0.000165404	7.32667e-06
P60624	rplX	50S ribosomal protein L24	YES	Translation/Ribosomes	0.00028335	3.54126e-05	0.000444693	2.19404e-05	0.000271253	6.40063e-05	0.000145937	1.51927e-05
P60723	rplD	50S ribosomal protein L4	YES	Translation/Ribosomes	0.000779665	3.46927e-05	0.0010477	0.000116662	0.000898046	3.81526e-05	0.000385037	3.2925e-05
P60785	lepA	Elongation factor 4	no	Translation/Ribosomes	0.000108784	1.10031e-05	0.000631191	1.9537e-05	0.000544568	3.49353e-05	8.12127e-05	1.49749e-05
P61175	rplV	50S ribosomal protein L22	YES	Translation/Ribosomes	0.000595872	0.000112675	0.000631537	2.64723e-05	0.000526905	4.58027e-05	0.000255245	1.09764e-05
P62399	rplE	50S ribosomal protein L5	YES	Translation/Ribosomes	0.000575518	5.87004e-05	0.000943336	9.05755e-05	0.000780573	3.93706e-05	0.00028967	2.30428e-05
P68679	rpsU	30S ribosomal protein S21	YES	Translation/Ribosomes	0.000228635	7.05189e-05	0.000291923	7.19617e-05	0.000163031	2.25655e-05	8.0675e-05	1.49425e-05
P68919	rplY	50S ribosomal protein L25	no	Translation/Ribosomes	0.000237586	2.3837e-05	0.000281991	2.76713e-05	0.000280741	3.52997e-05	0.000173647	1.32048e-05
P69222	infA	Translation initiation factor IF-1	YES	Translation/Ribosomes	3.28986e-05	6.82787e-06	3.982e-05	6.40656e-06	4.29442e-05	4.27943e-06	1.44301e-05	1.98718e-06
P00363	frdA	Fumarate reductase flavoprotein subunit	no	Cellular Respiration	0.00162427	7.27498e-05	2.63781e-05	9.4072e-06	7.47383e-05	3.75428e-05	0.00144685	0.000159726
P05042	fumC	Fumarate hydratase class II	no	Cellular Respiration	1.79904e-06	1.35988e-06	1.22717e-07	2.2285e-07	1.08512e-07	2.42639e-07	2.70807e-06	5.66283e-07
P06149	dld	D-lactate dehydrogenase	no	Cellular Respiration	9.02125e-05	1.29554e-05	6.58789e-05	4.88508e-06	7.04986e-05	6.8368e-06	8.29716e-05	4.61276e-06
P07014	sdhB	Succinate dehydrogenase iron-sulfur subunit	no	Cellular Respiration	0.001182	0.000157745	0.000600418	0.000128554	0.000986028	8.95735e-05	0.00116668	8.90264e-05
P09152	narG	Respiratory nitrate reductase 1 alpha chain	no	Cellular Respiration	0.00211673	0.00019672	1.43046e-05	1.85025e-05	0.00118496	0.000897547	0.00181657	7.3106e-05
P0A8Q0	frdC	Fumarate reductase subunit C	no	Cellular Respiration	2.81297e-05	7.0435e-06	0	0	0	0	3.19419e-05	1.02087e-05
P0A9C0	glpA	Anaerobic glycerol-3-phosphate dehydrogenase subunit A	no	Cellular Respiration	2.28571e-07	4.10689e-07	0	0	0	0	5.58604e-07	7.66082e-07
P0AAJ3	fdnH	Formate dehydrogenase, nitrate-inducible, iron-sulfur subunit	no	Cellular Respiration	6.6148e-05	1.68003e-05	0	0	6.44053e-06	1.09624e-05	5.66794e-05	2.40604e-05
P0AAJ5	fdoH	Formate dehydrogenase-O iron-sulfur subunit	no	Cellular Respiration	0.000108686	2.99823e-05	0.000218191	2.83828e-05	0.000153311	1.86894e-05	0.000127925	3.86421e-05
P0AAJ8	hybA	Hydrogenase-2 operon protein HybA	no	Cellular Respiration	3.4967e-05	4.3352e-06	0	0	0	0	2.44969e-05	9.38956e-06
P0ABI8	cyoB	Cytochrome bo(3) ubiquinol oxidase subunit 1	no	Cellular Respiration	0.000688669	5.09501e-05	0.000802301	0.000102229	0.000828662	0.000262745	0.000781431	8.86527e-05
P0ABJ1	cyoA	Cytochrome bo(3) ubiquinol oxidase subunit 2	no	Cellular Respiration	0.000657952	4.44986e-05	0.000747058	3.79659e-05	0.000850965	4.98309e-05	0.000673458	3.49706e-05
P0ABJ9	cydA	Cytochrome bd-I ubiquinol oxidase subunit 1	YES	Cellular Respiration	0.00112707	0.000134423	0.000293944	4.52651e-05	0.000287248	0.0001018	0.00115935	0.00017114
P0ABK2	cydB	Cytochrome bd-I ubiquinol oxidase subunit 2	no	Cellular Respiration	0.000233078	5.9261e-05	4.53402e-05	1.12248e-05	2.85429e-05	2.83457e-05	0.000214447	6.99868e-05
P0AC33	fumA	Fumarate hydratase class I, aerobic	no	Cellular Respiration	2.30201e-05	4.46461e-06	4.21167e-05	8.29756e-06	6.52216e-05	1.1764e-05	1.72662e-05	1.76625e-06
P0AC41	sdhA	Succinate dehydrogenase flavoprotein subunit	no	Cellular Respiration	0.00429019	0.000320816	0.00254034	0.000246683	0.00339784	0.000135863	0.00434032	0.000366078
P0AC47	frdB	Fumarate reductase iron-sulfur subunit	no	Cellular Respiration	0.0010039	0.00010696	3.81407e-06	3.55238e-06	3.68427e-05	2.87151e-05	0.000998845	3.61905e-05
P0ACC3	erpA	Iron-sulfur cluster insertion protein ErpA	YES	Cellular Respiration	0	0	0	0	0	0	0	0
P0ACE0	hybC	Hydrogenase-2 large chain	no	Cellular Respiration	0.000232387	3.84732e-05	3.3252e-06	8.8342e-07	1.66532e-05	1.02125e-05	0.000176112	2.38908e-05
P0AFD4	nuoH	NADH-quinone oxidoreductase subunit H	no	Cellular Respiration	0.000128953	1.12961e-05	4.06147e-05	2.2342e-05	0.000111658	2.1572e-05	0.00012951	1.29102e-05
P0AGE9	sucD	Succinyl-CoA ligase [ADP-forming] subunit alpha	no	Cellular Respiration	5.92004e-05	1.30304e-05	9.44641e-05	8.96143e-06	0.000141306	1.42724e-05	4.63105e-05	6.95496e-06
P11349	narH	Respiratory nitrate reductase 1 beta chain	no	Cellular Respiration	0.000893624	6.35029e-05	6.93247e-07	1.55015e-06	0.000331856	0.00027233	0.000764586	2.17041e-05
P11350	narI	Respiratory nitrate reductase 1 gamma chain	no	Cellular Respiration	4.89144e-05	8.3601e-06	0	0	7.32622e-06	1.18262e-05	3.75203e-05	7.64119e-06
P13035	glpD	Aerobic glycerol-3-phosphate dehydrogenase	no	Cellular Respiration	0.00110217	9.11188e-05	0.001696	0.000320771	0.000973867	0.000173097	0.00108058	1.58697e-05
P14407	fumB	Fumarate hydratase class I, anaerobic	no	Cellular Respiration	0	0	0	0	0	0	0	0
P18775	dmsA	Dimethyl sulfoxide reductase DmsA	no	Cellular Respiration	0.000223666	1.95174e-05	0	0	9.80894e-07	2.19335e-06	0.000205043	2.72737e-05
P18776	dmsB	Anaerobic dimethyl sulfoxide reductase chain B	no	Cellular Respiration	3.13402e-05	1.03037e-05	0	0	0	0	2.38754e-05	8.36125e-06
P24183	fdnG	Formate dehydrogenase, nitrate-inducible, major subunit	no	Cellular Respiration	0.00047102	6.6828e-05	1.28143e-07	2.86536e-07	4.63704e-05	3.9546e-05	0.000397526	4.50177e-05
P25516	acnA	Aconitate hydratase A	no	Cellular Respiration	8.04629e-06	2.66743e-06	1.8261e-05	2.4552e-06	2.85102e-05	5.94941e-06	8.05527e-06	1.18516e-06
P31979	nuoF	NADH-quinone oxidoreductase subunit F	no	Cellular Respiration	0.00131248	3.63496e-05	0.000808322	0.000108308	0.000940526	5.17444e-05	0.00129588	4.27877e-05
P32176	fdoG	Formate dehydrogenase-O major subunit	no	Cellular Respiration	0.000870381	0.000328798	0.00195122	0.000298496	0.00130248	0.000218808	0.000868234	0.000296797
P33232	lldD	L-lactate dehydrogenase	no	Cellular Respiration	0.000489589	3.49237e-05	0.000816823	0.000130473	0.000729469	4.11878e-05	0.000530342	3.86713e-05
P33602	nuoG	NADH-quinone oxidoreductase subunit G	no	Cellular Respiration	0.0027193	0.000123389	0.00183513	0.000237609	0.00216982	0.00012833	0.00265643	0.000198919
P33937	napA	Periplasmic nitrate reductase	no	Cellular Respiration	3.15564e-05	3.70823e-06	3.01634e-06	1.77794e-06	3.08271e-05	2.27038e-05	9.19431e-05	3.89558e-06
P36683	acnB	Aconitate hydratase B	no	Cellular Respiration	0.00032558	4.54064e-05	0.000302878	2.5702e-05	0.000379313	3.87897e-05	0.000285663	1.04826e-05
P61889	mdh	Malate dehydrogenase	no	Cellular Respiration	0.000445059	7.12404e-05	0.000226063	3.692e-05	0.000310459	4.37984e-05	0.000337452	1.69242e-05
P69741	hybO	Hydrogenase-2 small chain	no	Cellular Respiration	9.96322e-05	2.48688e-05	0	0	0	0	5.49431e-05	2.77085e-05
P77783	ynfF	Probable dimethyl sulfoxide reductase chain YnfF	no	Cellular Respiration	0.000129282	3.86793e-05	0	0	0	0	9.15008e-05	5.93971e-05
P00509	aspC	Aspartate aminotransferase	no	Amino Acid Metabolism	9.28622e-06	2.36879e-06	4.38265e-06	1.51138e-06	8.76133e-06	1.4576e-06	7.1511e-06	1.27805e-06
P00547	thrB	Homoserine kinase	no	Amino Acid Metabolism	0	0	0	0	0	0	0	0
P00562	metL	Bifunctional aspartokinase/homoserine dehydrogenase 2;Aspartokinase;Homoserine dehydrogenase	no	Amino Acid Metabolism	4.7575e-06	1.02775e-06	3.28146e-05	4.17781e-06	2.33588e-05	2.3686e-06	3.38401e-06	8.07784e-07
P00887	aroH	Phospho-2-dehydro-3-deoxyheptonate aldolase, Trp-sensitive	no	Amino Acid Metabolism	0	0	8.24317e-07	6.37729e-07	7.36307e-07	1.10041e-06	0	0
P00926	dsdA	D-serine dehydratase	no	Amino Acid Metabolism	6.64222e-06	3.14161e-06	7.24152e-06	1.33736e-06	7.76982e-06	1.68006e-06	1.14457e-05	2.14265e-06
P00934	thrC	Threonine synthase	no	Amino Acid Metabolism	2.02324e-05	1.09334e-06	8.95216e-05	6.74666e-06	6.09309e-05	5.8114e-06	1.71561e-05	2.01703e-06
P00956	ileS	Isoleucine--tRNA ligase	YES	Amino Acid Metabolism	3.07091e-05	3.44826e-06	4.91208e-05	2.49481e-06	4.75572e-05	3.99714e-06	2.27878e-05	2.39256e-06
P00957	alaS	Alanine--tRNA ligase	YES	Amino Acid Metabolism	5.72121e-05	6.31216e-06	0.000178333	5.52301e-06	0.000158365	5.61068e-06	3.68622e-05	3.11714e-06
P00959	metG	Methionine--tRNA ligase	YES	Amino Acid Metabolism	2.32549e-05	3.81479e-06	0.000104268	6.9703e-06	9.07702e-05	4.40445e-06	1.30433e-05	1.48994e-06
P00962	glnS	Glutamine--tRNA ligase	YES	Amino Acid Metabolism	2.75208e-05	4.00343e-06	5.30774e-05	4.46536e-06	5.16918e-05	1.1728e-06	1.83223e-05	1.06174e-06
P00963	asnA	Aspartate--ammonia ligase	no	Amino Acid Metabolism	3.22726e-05	4.4002e-06	4.61315e-05	2.82765e-06	5.30639e-05	5.23961e-06	4.86688e-05	1.99788e-06
P00968	carB	Carbamoyl-phosphate synthase large chain	no	Amino Acid Metabolism	1.1016e-05	1.33645e-06	1.15419e-05	1.34782e-06	1.89217e-05	1.48948e-06	1.00221e-05	4.90347e-07
P04036	dapB	4-hydroxy-tetrahydrodipicolinate reductase	no	Amino Acid Metabolism	0	0	0	0	0	0	0	0
P04805	gltX	Glutamate--tRNA ligase	YES	Amino Acid Metabolism	7.52387e-05	8.56551e-06	0.000120622	1.33912e-05	0.000134151	6.27964e-06	4.01503e-05	3.71328e-06
P06987	hisB	Histidine biosynthesis bifunctional protein HisB;Histidinol-phosphatase;Imidazoleglycerol-phosphate dehydratase	no	Amino Acid Metabolism	9.34322e-06	7.35497e-07	1.26127e-05	2.25274e-06	7.98915e-06	6.93056e-07	6.94888e-06	5.6372e-07
P06988	hisD	Histidinol dehydrogenase	no	Amino Acid Metabolism	0	0	0	0	0	0	0	0
P07118	valS	Valine--tRNA ligase	YES	Amino Acid Metabolism	2.28325e-05	1.94373e-06	8.9015e-05	3.63812e-06	9.58582e-05	3.38748e-06	1.79387e-05	2.48623e-06
P07395	pheT	Phenylalanine--tRNA ligase beta subunit	YES	Amino Acid Metabolism	4.12574e-05	1.07278e-06	0.000118977	6.73543e-06	0.000102267	3.93746e-06	3.60686e-05	1.66311e-06
P07639	aroB	3-dehydroquinate synthase	no	Amino Acid Metabolism	5.01581e-08	9.27832e-08	2.29069e-05	3.06806e-06	2.09528e-05	1.31614e-06	1.54658e-07	3.45826e-07
P08142	ilvB	Acetolactate synthase isozyme 1 large subunit	no	Amino Acid Metabolism	0	0	2.75443e-05	6.73745e-06	2.05713e-05	3.1533e-06	0	0
P08312	pheS	Phenylalanine--tRNA ligase alpha subunit	YES	Amino Acid Metabolism	7.44196e-06	1.18045e-06	3.94532e-05	4.01215e-06	3.68027e-05	1.34054e-06	6.49342e-06	5.68003e-07
P09373	pflB	Formate acetyltransferase 1	no	Amino Acid Metabolism	0.000555143	5.53804e-05	0.000252479	1.95957e-05	0.000344863	0.00010607	0.000453289	3.99236e-05
P09546	putA	Bifunctional protein PutA;Proline dehydrogenase;Delta-1-pyrroline-5-carboxylate dehydrogenase	no	Amino Acid Metabolism	0.00243883	0.000789721	0.000282745	3.46011e-05	0.000534419	0.000165279	0.00310873	0.000351168
P09831	gltB	Glutamate synthase [NADPH] large chain	no	Amino Acid Metabolism	0	0	7.9261e-06	9.51897e-07	9.38048e-06	1.20991e-06	0	0
P09832	gltD	Glutamate synthase [NADPH] small chain	no	Amino Acid Metabolism	0	0	0	0	0	0	0	0
P0A6E4	argG	Argininosuccinate synthase	no	Amino Acid Metabolism	0	0	0	0	0	0	8.37784e-09	1.87334e-08
P0A6F1	carA	Carbamoyl-phosphate synthase small chain	no	Amino Acid Metabolism	0	0	0	0	0	0	0	0
P0A6J5	dadA	D-amino acid dehydrogenase	no	Amino Acid Metabolism	0.000631272	0.00011365	0.000142251	3.6456e-05	0.000212469	3.6526e-05	0.000643413	5.56208e-05
P0A6L2	dapA	4-hydroxy-tetrahydrodipicolinate synthase	no	Amino Acid Metabolism	6.21026e-06	1.16871e-06	1.7051e-06	1.66988e-06	4.0276e-06	2.86057e-06	2.57044e-06	6.25905e-07
P0A6T9	gcvH	Glycine cleavage system H protein	no	Amino Acid Metabolism	1.98097e-05	5.90189e-06	0	0	1.83842e-06	1.92751e-06	1.35636e-05	1.08401e-06
P0A7B5	proB	Glutamate 5-kinase	no	Amino Acid Metabolism	8.85308e-09	1.97961e-08	1.2981e-06	2.58865e-07	9.99273e-07	6.7677e-07	7.34909e-09	1.64331e-08
P0A817	metK	S-adenosylmethionine synthase	YES	Amino Acid Metabolism	1.89459e-05	1.94342e-06	9.03006e-05	3.40913e-06	8.02233e-05	4.8055e-06	1.78077e-05	2.84333e-06
P0A821	selA	L-seryl-tRNA(Sec) selenium transferase	no	Amino Acid Metabolism	1.47179e-06	1.1059e-06	1.89564e-06	1.18957e-06	2.91967e-06	1.67122e-06	3.90616e-07	5.42598e-07
P0A825	glyA	Serine hydroxymethyltransferase	no	Amino Acid Metabolism	8.38129e-05	1.41467e-05	3.81343e-05	6.40571e-06	4.30739e-05	7.02464e-06	5.28636e-05	4.51866e-06
P0A853	tnaA	Tryptophanase	no	Amino Acid Metabolism	0.00565698	0.000381128	0.000567662	0.000191547	0.00138587	0.000464232	0.00508639	0.000269532
P0A8L1	serS	Serine--tRNA ligase	YES	Amino Acid Metabolism	3.69541e-05	3.85402e-06	4.80194e-05	5.9287e-06	4.98721e-05	3.49745e-06	2.8013e-05	2.32719e-06
P0A8M3	thrS	Threonine--tRNA ligase	YES	Amino Acid Metabolism	0.000150642	2.2853e-05	0.000251647	1.34445e-05	0.000207777	4.8912e-06	6.15597e-05	3.45317e-06
P0A959	alaA	Glutamate-pyruvate aminotransferase AlaA	no	Amino Acid Metabolism	4.30673e-06	4.8327e-07	2.84717e-05	2.60899e-06	2.81991e-05	2.21041e-06	4.12572e-06	3.02296e-07
P0A962	ansA	L-asparaginase 1	no	Amino Acid Metabolism	0	0	0	0	3.12083e-08	6.97839e-08	0	0
P0A9C5	glnA	Glutamine synthetase	no	Amino Acid Metabolism	6.39358e-05	7.39155e-06	0.000179121	3.70966e-05	0.000176088	2.699e-05	5.31336e-05	3.94017e-06
P0A9D4	cysE	Serine acetyltransferase	no	Amino Acid Metabolism	0	0	9.59896e-08	2.14639e-07	7.21964e-08	1.59653e-07	0	0
P0A9D8	dapD	2,3,4,5-tetrahydropyridine-2,6-dicarboxylate N-succinyltransferase	no	Amino Acid Metabolism	1.63563e-05	1.89001e-06	1.81292e-05	2.53261e-06	1.95338e-05	2.35887e-06	1.36499e-05	7.19383e-07
P0A9J8	pheA	P-protein;Chorismate mutase;Prephenate dehydratase	no	Amino Acid Metabolism	5.4167e-08	1.21121e-07	5.03763e-06	1.08282e-06	3.70686e-06	1.76531e-07	0	0
P0A9P0	lpdA	Dihydrolipoyl dehydrogenase	no	Amino Acid Metabolism	0.000431968	8.58507e-05	0.000999766	0.000140552	0.000752766	2.0165e-05	0.000372811	1.51186e-05
P0A9Q9	asd	Aspartate-semialdehyde dehydrogenase	YES	Amino Acid Metabolism	3.02186e-05	4.86351e-06	2.19066e-05	6.17869e-06	3.09115e-05	3.78105e-06	2.19598e-05	1.72935e-06
P0A9T0	serA	D-3-phosphoglycerate dehydrogenase	no	Amino Acid Metabolism	0	0	2.24292e-06	1.28588e-06	1.49535e-07	3.11086e-07	0	0
P0ABK5	cysK	Cysteine synthase A	no	Amino Acid Metabolism	0.000197766	3.7688e-05	2.95248e-05	1.08214e-05	0.000107863	1.44573e-05	0.0001827	1.04612e-05
P0AC38	aspA	Aspartate ammonia-lyase	no	Amino Acid Metabolism	4.59189e-05	8.14324e-06	1.03617e-05	2.17586e-06	1.94594e-05	7.01161e-06	3.27408e-05	3.67466e-06
P0ACE7	hinT	HIT-like protein HinT	no	Amino Acid Metabolism	1.83803e-05	2.89774e-06	1.10307e-05	5.0104e-06	1.10712e-05	1.57504e-06	1.45226e-05	3.13658e-06
P0ACJ0	lrp	Leucine-responsive regulatory protein	no	Amino Acid Metabolism	2.25032e-06	2.16432e-06	4.05497e-06	3.65206e-07	4.60477e-06	7.17843e-07	0	0
P0AGB0	serB	Phosphoserine phosphatase	no	Amino Acid Metabolism	0	0	1.65587e-06	1.11812e-06	4.91724e-07	4.39108e-07	0	0
P0AGJ9	tyrS	Tyrosine--tRNA ligase	YES	Amino Acid Metabolism	7.5207e-05	1.12915e-05	7.18756e-05	4.09771e-06	6.34982e-05	5.50463e-06	2.247e-05	1.86492e-06
P0AGL2	tdcF	Putative reactive intermediate deaminase TdcF	YES	Amino Acid Metabolism	0	0	0	0	0	0	0	0
P11875	argS	Arginine--tRNA ligase	YES	Amino Acid Metabolism	2.03153e-06	4.22914e-07	2.14659e-05	2.42316e-06	2.26328e-05	9.61723e-07	1.18812e-06	5.25469e-07
P16095	sdaA	L-serine dehydratase 1	no	Amino Acid Metabolism	7.14046e-06	1.15752e-06	3.62406e-05	7.98792e-06	2.01944e-05	2.57857e-06	7.08616e-06	3.06679e-06
P16456	selD	Selenide, water dikinase	no	Amino Acid Metabolism	1.47011e-05	2.58635e-06	4.13094e-05	5.54103e-06	3.13838e-05	2.34248e-06	1.12807e-05	2.6574e-06
P16659	proS	Proline--tRNA ligase	YES	Amino Acid Metabolism	0.000109168	6.03056e-06	0.000305316	1.03826e-05	0.000322182	8.69569e-06	7.38578e-05	3.05096e-06
P16703	cysM	Cysteine synthase B	no	Amino Acid Metabolism	0	0	0	0	0	0	0	0
P21888	cysS	Cysteine--tRNA ligase	YES	Amino Acid Metabolism	1.3052e-06	6.52128e-07	3.2058e-05	3.78512e-06	3.14196e-05	8.49793e-07	1.28127e-06	3.59032e-07
P21889	aspS	Aspartate--tRNA ligase	YES	Amino Acid Metabolism	3.13505e-05	3.74315e-06	9.72533e-05	4.62839e-06	0.000104048	3.9722e-06	2.16334e-05	2.03497e-06
P22256	gabT	4-aminobutyrate aminotransferase GabT	no	Amino Acid Metabolism	0	0	0	0	0	0	0	0
P23721	serC	Phosphoserine aminotransferase	no	Amino Acid Metabolism	1.57241e-06	8.36191e-07	9.53087e-07	6.67568e-07	1.70617e-06	8.10864e-07	4.73745e-07	5.25027e-07
P25526	gabD	Succinate-semialdehyde dehydrogenase [NADP(+)] GabD	no	Amino Acid Metabolism	0	0	0	0	0	0	0	0
P27248	gcvT	Aminomethyltransferase	no	Amino Acid Metabolism	2.31563e-05	5.65798e-06	2.63184e-08	5.88498e-08	5.13561e-06	2.51549e-06	1.80964e-05	2.47853e-06
P30744	sdaB	L-serine dehydratase 2	no	Amino Acid Metabolism	2.55813e-05	6.03904e-06	5.8059e-05	6.03426e-06	5.09374e-05	6.09746e-06	2.87969e-05	4.44893e-06
P32131	hemN	Oxygen-independent coproporphyrinogen-III oxidase	no	Amino Acid Metabolism	0	0	4.66397e-07	4.979e-07	5.76279e-07	3.73163e-07	0	0
P42632	tdcE	PFL-like enzyme TdcE	no	Amino Acid Metabolism	0	0	0	0	0	0	0	0
P45578	luxS	S-ribosylhomocysteine lyase	no	Amino Acid Metabolism	2.28614e-05	4.69762e-06	1.71543e-05	3.55694e-06	1.36227e-05	1.39537e-06	2.01062e-05	5.33221e-06
P60757	hisG	ATP phosphoribosyltransferase	no	Amino Acid Metabolism	0	0	3.73643e-06	6.19717e-07	3.60717e-06	3.44708e-07	0	0
P68066	grcA	Autonomous glycyl radical cofactor	no	Amino Acid Metabolism	4.75833e-05	5.44561e-06	6.8971e-08	1.54224e-07	1.67397e-05	1.14731e-05	5.33478e-05	1.149e-05
P76316	dcyD	D-cysteine desulfhydrase	no	Amino Acid Metabolism	0	0	0	0	0	0	0	0
P77581	astC	Succinylornithine transaminase	no	Amino Acid Metabolism	0	0	0	0	0	0	0	0
P00350	gnd	6-phosphogluconate dehydrogenase, decarboxylating	no	Others	8.27292e-05	9.38852e-06	0.000155966	9.01154e-06	0.000188323	1.13372e-05	6.21838e-05	8.37415e-06
P00370	gdhA	NADP-specific glutamate dehydrogenase	no	Others	1.0796e-07	2.41407e-07	5.62247e-06	9.84247e-07	5.40644e-06	9.76429e-07	3.6426e-08	8.1451e-08
P00393	ndh	NADH dehydrogenase	no	Others	0.000403629	4.69047e-05	0.000412767	6.62736e-05	0.000232049	3.09265e-05	0.000413217	3.61454e-05
P00448	sodA	Superoxide dismutase [Mn]	no	Others	4.4511e-05	4.84448e-06	3.57418e-05	5.98253e-06	3.6618e-05	4.82946e-06	3.50979e-05	3.78689e-06
P00452	nrdA	Ribonucleoside-diphosphate reductase 1 subunit alpha	YES	Others	1.93468e-05	1.22897e-06	0.000132131	7.56741e-06	0.000109643	4.80411e-06	1.68727e-05	1.31596e-06
P00490	malP	Maltodextrin phosphorylase	no	Others	6.10653e-05	2.01543e-05	1.97632e-05	1.93034e-05	5.94149e-05	1.58888e-05	3.27208e-05	4.45419e-06
P00550	mtlA	PTS system mannitol-specific EIICBA component;Mannitol permease IIC component;Mannitol-specific phosphotransferase enzyme IIB component;Mannitol-specific phosphotransferase enzyme IIA component	no	Others	0.000314748	1.25343e-05	0.000387574	4.89672e-05	0.000292844	1.41506e-05	0.000220728	1.27085e-05
P00561	thrA	Bifunctional aspartokinase/homoserine dehydrogenase 1;Aspartokinase;Homoserine dehydrogenase	no	Others	9.16365e-06	6.95067e-07	8.37203e-05	7.77359e-06	6.9961e-05	3.85181e-06	8.89132e-06	1.36845e-06
P00579	rpoD	RNA polymerase sigma factor RpoD	YES	Others	5.81826e-05	5.21171e-06	0.000401589	3.72674e-05	0.000329851	1.94782e-05	4.30833e-05	5.86707e-06
P00582	polA	DNA polymerase I	YES	Others	1.48872e-05	2.20029e-06	4.21764e-05	3.88328e-06	4.42023e-05	5.13458e-06	1.44338e-05	1.90006e-06
P00722	lacZ	Beta-galactosidase	no	Others	0	0	3.68472e-06	7.71838e-07	8.41661e-06	2.82607e-06	0	0
P00803	lepB	Signal peptidase I	YES	Others	8.64644e-05	7.13195e-06	0.000177773	1.63338e-05	0.000135174	1.71568e-05	7.83899e-05	2.71194e-06
P00805	ansB	L-asparaginase 2	no	Others	9.35832e-05	2.93674e-05	0	0	6.3417e-07	1.41805e-06	0.00020157	2.7908e-05
P00864	ppc	Phosphoenolpyruvate carboxylase	no	Others	1.15855e-05	2.06734e-06	3.68755e-05	3.40359e-06	3.6765e-05	1.56314e-06	9.14252e-06	1.13928e-06
P00946	manA	Mannose-6-phosphate isomerase	no	Others	4.26972e-07	4.76452e-07	2.45994e-08	5.50058e-08	1.87573e-07	4.19426e-07	1.95227e-08	4.36541e-08
P00954	trpS	Tryptophan--tRNA ligase	YES	Others	1.71328e-05	1.68969e-06	4.64885e-05	5.95566e-06	4.78835e-05	2.68772e-06	1.16731e-05	1.63275e-06
P00960	glyQ	Glycine--tRNA ligase alpha subunit	YES	Others	5.9485e-05	8.81579e-06	0.000293649	1.52816e-05	0.000247117	3.44086e-06	5.2025e-05	4.68535e-06
P00961	glyS	Glycine--tRNA ligase beta subunit	YES	Others	7.96702e-05	7.86291e-06	0.000191503	2.13008e-05	0.00013181	4.54482e-06	7.54879e-05	1.084e-05
P02916	malF	Maltose transport system permease protein MalF	no	Others	0.000103614	7.43441e-06	0	0	4.71715e-06	6.72256e-06	8.71714e-05	6.21978e-06
P02918	mrcA	Penicillin-binding protein 1A;Penicillin-insensitive transglycosylase;Penicillin-sensitive transpeptidase	no	Others	6.65086e-05	7.38166e-06	0.000155319	4.27209e-06	0.000142335	8.70715e-06	6.08929e-05	8.53976e-06
P02919	mrcB	Penicillin-binding protein 1B;Penicillin-insensitive transglycosylase;Penicillin-sensitive transpeptidase	no	Others	0.000109126	8.01075e-06	0.000160819	1.04963e-05	0.000134117	1.39567e-05	0.000103307	1.10018e-05
P02925	rbsB	D-ribose-binding periplasmic protein	no	Others	9.34243e-05	1.64887e-05	8.41161e-06	3.95185e-06	1.41148e-05	4.25715e-06	7.46353e-05	6.74081e-06
P02930	tolC	Outer membrane protein TolC	no	Others	0.000365581	7.46564e-05	0.000638544	0.000113444	0.000646225	0.000106875	0.000501497	0.000146259
P02931	ompF	Outer membrane protein F	no	Others	7.00207e-05	1.21174e-05	3.79995e-05	1.18578e-05	3.78815e-05	7.73104e-06	8.42571e-05	2.83828e-06
P02942	tsr	Methyl-accepting chemotaxis protein I	no	Others	0.00138762	0.000206439	0	0	0	0	0.00123331	0.000128375
P02943	lamB	Maltoporin	no	Others	5.29625e-05	8.90919e-06	1.97137e-05	1.95679e-05	6.88549e-05	2.22508e-05	5.65595e-05	8.89594e-06
P03004	dnaA	Chromosomal replication initiator protein DnaA	YES	Others	5.19082e-06	7.87606e-07	1.99382e-05	5.43744e-07	1.44064e-05	1.1633e-06	5.30071e-06	3.71829e-07
P03018	uvrD	DNA helicase II	no	Others	3.79078e-06	6.31947e-07	2.14107e-05	1.21319e-06	1.76466e-05	1.33033e-06	6.56588e-07	3.36526e-07
P03817	mioC	Protein MioC	no	Others	0	0	0	0	0	0	0	0
P03841	malM	Maltose operon periplasmic protein	no	Others	0.000219895	1.10764e-05	8.14722e-06	1.40526e-05	6.11209e-05	1.49242e-05	0.000308136	5.02526e-05
P04079	guaA	GMP synthase [glutamine-hydrolyzing]	no	Others	2.93417e-05	3.13547e-06	0.000166687	1.6138e-05	0.0001754	9.75491e-06	2.30256e-05	3.09197e-06
P04335	frsA	Esterase FrsA	no	Others	0	0	1.56711e-07	3.50417e-07	0	0	0	0
P04425	gshB	Glutathione synthetase	no	Others	0	0	0	0	0	0	0	0
P04693	tyrB	Aromatic-amino-acid aminotransferase	no	Others	0	0	4.20035e-06	8.62358e-07	2.52773e-06	3.71198e-07	0	0
P04825	pepN	Aminopeptidase N	no	Others	4.31798e-05	5.05041e-06	8.88802e-05	7.78242e-06	0.000103703	5.29787e-06	4.06093e-05	3.11805e-06
P04951	kdsB	3-deoxy-manno-octulosonate cytidylyltransferase	YES	Others	0	0	3.54237e-06	1.15949e-06	3.48258e-06	5.50099e-07	0	0
P04983	rbsA	Ribose import ATP-binding protein RbsA	no	Others	2.29152e-05	2.19978e-06	1.20402e-05	3.96372e-06	4.54542e-06	5.38981e-06	1.71104e-05	1.97472e-06
P05020	pyrC	Dihydroorotase	no	Others	0	0	5.8143e-07	2.10874e-07	1.56501e-06	3.47221e-07	0	0
P05055	pnp	Polyribonucleotide nucleotidyltransferase	no	Others	0.000882194	6.02865e-05	0.00100535	6.30959e-05	0.00096368	2.21211e-05	0.000736896	3.84717e-05
P05458	ptrA	Protease 3	no	Others	0	0	3.68378e-09	8.23718e-09	0	0	1.12711e-06	3.33056e-07
P05459	pdxB	Erythronate-4-phosphate dehydrogenase	no	Others	2.55695e-07	3.53093e-07	5.96892e-06	1.22278e-06	4.66782e-06	5.568e-07	3.41512e-08	7.63644e-08
P05523	mutM	Formamidopyrimidine-DNA glycosylase	no	Others	0	0	1.65373e-05	3.10335e-06	1.86231e-05	2.06787e-06	0	0
P05704	trg	Methyl-accepting chemotaxis protein III	no	Others	0.000583796	7.22809e-05	0	0	0	0	0.000534088	8.93442e-05
P05706	srlB	Glucitol/sorbitol-specific phosphotransferase enzyme IIA component	no	Others	2.95947e-08	6.61758e-08	0	0	0	0	2.66434e-08	5.95764e-08
P05707	srlD	Sorbitol-6-phosphate 2-dehydrogenase	no	Others	0	0	0	0	0	0	0	0
P05719	hsdS	Type-1 restriction enzyme EcoKI specificity protein	no	Others	0	0	1.93237e-05	1.54848e-06	2.59596e-05	1.45245e-06	0	0
P05804	uidA	Beta-glucuronidase	no	Others	0	0	0	0	0	0	0	0
P05852	tsaD	tRNA N6-adenosine threonylcarbamoyltransferase	YES	Others	1.26546e-07	2.65101e-07	1.50974e-06	7.98526e-07	6.19348e-07	3.55614e-07	0	0
P06129	btuB	Vitamin B12 transporter BtuB	no	Others	0.000146691	4.90889e-05	0.000196898	2.50317e-05	0.000189666	9.93527e-06	0.000146869	4.26776e-05
P06282	cdh	CDP-diacylglycerol pyrophosphatase	no	Others	2.13859e-06	3.3367e-06	1.39995e-05	1.19964e-06	1.06496e-05	4.0663e-06	2.24333e-06	2.54603e-06
P06612	topA	DNA topoisomerase 1	YES	Others	1.1807e-05	4.04273e-06	5.13482e-05	5.12594e-06	4.76944e-05	2.12236e-06	6.52307e-06	4.35062e-07
P06616	era	GTPase Era	YES	Others	4.95967e-06	3.20688e-07	2.60544e-05	2.83118e-06	2.16217e-05	1.34553e-06	3.70886e-06	4.2774e-07
P06710	dnaX	DNA polymerase III subunit tau	YES	Others	0	0	1.0276e-07	1.74604e-07	0	0	0	0
P06715	gor	Glutathione reductase	no	Others	1.0185e-06	9.23995e-07	6.08874e-06	2.03568e-06	8.44688e-06	1.31721e-06	4.66418e-07	6.11923e-07
P06720	melA	Alpha-galactosidase	no	Others	2.16428e-06	2.88032e-06	0	0	0	0	1.2084e-06	1.26654e-06
P06959	aceF	Dihydrolipoyllysine-residue acetyltransferase component of pyruvate dehydrogenase complex	no	Others	0.000323672	8.18414e-05	0.000785248	0.000247934	0.000416985	3.019e-05	0.000282134	9.34443e-06
P06968	dut	Deoxyuridine 5-triphosphate nucleotidohydrolase	YES	Others	3.23927e-06	1.33961e-06	7.70082e-06	2.43508e-06	9.12592e-06	2.03379e-06	1.77551e-06	8.47807e-07
P06971	fhuA	Ferrichrome-iron receptor	no	Others	3.48978e-05	1.23472e-05	0.000197696	0.000124166	6.36337e-05	3.01704e-05	4.41009e-05	2.0706e-05
P06983	hemC	Porphobilinogen deaminase	YES	Others	0	0	0	0	0	0	3.98596e-08	8.91288e-08
P06992	rsmA	Ribosomal RNA small subunit methyltransferase A	no	Others	5.9484e-06	1.33583e-06	5.59601e-06	1.27503e-06	6.93624e-06	9.70332e-07	7.90212e-07	6.24509e-07
P06993	malT	HTH-type transcriptional regulator MalT	no	Others	3.7477e-05	2.35731e-06	2.78395e-05	8.81756e-06	5.77556e-05	1.21214e-05	2.88209e-05	1.38959e-06
P06996	ompC	Outer membrane protein C	no	Others	0.000244249	5.05241e-05	0.00032405	7.47616e-05	0.000341534	6.8826e-05	0.000285172	1.28346e-05
P06999	pfkB	ATP-dependent 6-phosphofructokinase isozyme 2	no	Others	0	0	0	0	0	0	0	0
P07001	pntA	NAD(P) transhydrogenase subunit alpha	no	Others	0.000619547	3.58073e-05	0.00033945	2.14062e-05	0.000328662	1.70282e-05	0.000595273	2.59752e-05
P07004	proA	Gamma-glutamyl phosphate reductase	no	Others	0	0	0	0	0	0	0	0
P07012	prfB	Peptide chain release factor 2	YES	Others	1.54847e-05	1.1163e-06	3.67562e-05	3.37449e-06	3.27969e-05	9.95059e-07	1.3538e-05	1.1122e-06
P07017	tar	Methyl-accepting chemotaxis protein II	no	Others	0.0019962	0.000240351	0	0	0	0	0.00178123	0.000275969
P07018	tap	Methyl-accepting chemotaxis protein IV	no	Others	0.000201961	5.21149e-05	0	0	0	0	0.000196019	7.12803e-05
P07024	ushA	Protein UshA;UDP-sugar hydrolase;5-nucleotidase	no	Others	1.18978e-05	3.26386e-06	6.81945e-06	9.18495e-07	7.14595e-06	1.19199e-06	2.30757e-05	4.54124e-06
P07117	putP	Sodium/proline symporter	no	Others	0.000235285	6.74835e-05	2.31105e-05	1.02495e-05	4.23135e-05	3.89081e-05	0.000232087	5.82298e-05
P07330	cheB	Chemotaxis response regulator protein-glutamate methylesterase	no	Others	1.96411e-05	6.41236e-06	0	0	0	0	1.3522e-05	4.73718e-06
P07363	cheA	Chemotaxis protein CheA	no	Others	0.00144967	0.000440782	0	0	0	0	0.00140832	0.000188172
P07604	tyrR	Transcriptional regulatory protein TyrR	no	Others	7.55104e-07	5.48866e-07	1.23636e-05	1.53305e-06	8.52485e-06	8.42872e-07	8.15795e-08	1.15514e-07
P07649	truA	tRNA pseudouridine synthase A	no	Others	1.38153e-06	7.80809e-07	5.26006e-06	6.53068e-07	2.82018e-06	4.49944e-07	0	0
P07650	deoA	Thymidine phosphorylase	no	Others	3.78994e-05	9.4529e-06	7.27538e-06	2.73618e-06	1.28283e-05	3.41867e-06	2.76876e-05	3.44897e-06
P07762	glgB	1,4-alpha-glucan branching enzyme GlgB	no	Others	0.000103812	3.53167e-05	2.52304e-05	2.20381e-06	3.20877e-05	7.49342e-06	7.95689e-05	5.9849e-06
P07813	leuS	Leucine--tRNA ligase	YES	Others	1.96753e-05	8.77589e-07	4.57174e-05	2.76482e-06	4.45265e-05	2.59718e-06	1.42742e-05	1.22982e-06
P07862	ddlB	D-alanine--D-alanine ligase B	no	Others	0	0	9.11055e-08	1.72445e-07	3.81451e-08	5.84654e-08	0	0
P07913	tdh	L-threonine 3-dehydrogenase	no	Others	3.67897e-05	9.13506e-06	4.78299e-05	1.10695e-05	4.22115e-05	5.96311e-06	2.75875e-05	2.72602e-06
P08178	purM	Phosphoribosylformylglycinamidine cyclo-ligase	no	Others	0	0	4.24699e-06	1.28383e-06	5.06511e-06	4.45182e-07	0	0
P08192	folC	Bifunctional protein FolC;Folylpolyglutamate synthase;Dihydrofolate synthase	YES	Others	1.21811e-06	6.09543e-07	8.61078e-06	1.96156e-06	8.29787e-06	8.65928e-07	1.166e-06	1.21179e-06
P08200	icd	Isocitrate dehydrogenase [NADP]	no	Others	0.000173571	2.85764e-05	0.000135335	1.19442e-05	0.000180897	2.51775e-05	0.000140768	1.05753e-05
P08244	pyrF	Orotidine 5-phosphate decarboxylase	no	Others	1.32276e-07	1.93465e-07	2.87428e-06	1.08277e-06	1.39614e-06	4.58787e-07	5.44022e-07	8.95983e-07
P08331	cpdB	2,3-cyclic-nucleotide 2-phosphodiesterase/3-nucleotidase	no	Others	2.67238e-06	1.52783e-06	0	0	0	0	8.43193e-06	1.54584e-06
P08390	usg	USG-1 protein	no	Others	1.19113e-05	1.10569e-06	0.00011916	2.54188e-05	0.000137336	1.06269e-05	6.96649e-06	1.34726e-06
P08395	sppA	Protease 4	no	Others	5.18869e-05	8.31783e-06	0.000103827	7.71488e-06	8.55808e-05	6.01097e-06	5.57135e-05	4.48051e-06
P08506	dacC	D-alanyl-D-alanine carboxypeptidase DacC	no	Others	0.000148648	1.21478e-05	0.000229227	3.83261e-05	0.000187412	5.96269e-06	0.000150674	1.37847e-05
P08839	ptsI	Phosphoenolpyruvate-protein phosphotransferase	no	Others	5.33055e-05	5.35475e-06	8.72141e-05	1.0749e-05	6.54446e-05	2.76036e-06	5.56864e-05	3.27032e-06
P08956	hsdR	Type I restriction enzyme EcoKI R protein	no	Others	3.45722e-06	2.91584e-06	8.29152e-06	2.59036e-06	1.6352e-05	2.86543e-06	5.9356e-08	1.32724e-07
P08957	hsdM	Type I restriction enzyme EcoKI M protein	no	Others	2.10458e-06	1.68171e-06	4.17002e-05	3.30538e-06	3.76274e-05	2.27704e-06	6.32865e-07	3.13775e-07
P08997	aceB	Malate synthase A	no	Others	9.76665e-05	3.19929e-05	0.000109474	1.44011e-05	0.000218807	6.66276e-05	7.49063e-05	1.22666e-05
P09030	xthA	Exodeoxyribonuclease III	no	Others	1.62129e-08	3.62531e-08	3.49327e-06	7.81053e-07	2.61678e-06	6.31708e-07	0	0
P09127	hemX	Putative uroporphyrinogen-III C-methyltransferase	no	Others	0.000200741	6.73222e-06	0.000183317	3.70726e-06	0.000168733	1.57389e-05	0.000175897	1.4635e-05
P09147	galE	UDP-glucose 4-epimerase	no	Others	0	0	0	0	0	0	0	0
P09158	speE	Polyamine aminopropyltransferase	no	Others	0	0	8.43393e-06	1.80587e-06	8.42605e-06	1.84742e-06	0	0
P09323	nagE	PTS system N-acetylglucosamine-specific EIICBA component;N-acetylglucosamine permease IIC component;N-acetylglucosamine-specific phosphotransferase enzyme IIB component;N-acetylglucosamine-specific phosphotransferase enzyme IIA component	no	Others	0.00131485	4.61977e-05	0.000572893	0.000109351	0.000573863	4.55142e-05	0.00125469	0.000115098
P09348	motA	Motility protein A	no	Others	7.5638e-05	1.0265e-05	0	0	0	0	4.15963e-05	1.21917e-05
P09394	glpQ	Glycerophosphoryl diester phosphodiesterase	no	Others	4.31029e-06	1.49857e-06	0	0	0	0	1.56766e-05	1.77405e-06
P09424	mtlD	Mannitol-1-phosphate 5-dehydrogenase	no	Others	5.276e-08	7.26068e-08	2.35567e-06	8.90554e-07	2.49688e-06	4.49855e-07	4.31132e-08	9.64041e-08
P09549	dedD	Cell division protein DedD	no	Others	1.8027e-05	1.88983e-06	3.59668e-05	2.26701e-06	2.83876e-05	9.8436e-07	1.86796e-05	5.44151e-06
P09551	argT	Lysine/arginine/ornithine-binding periplasmic protein	no	Others	0	0	0	0	0	0	1.7033e-08	3.8087e-08
P09833	modC	Molybdenum import ATP-binding protein ModC	no	Others	2.11493e-05	7.62757e-06	0	0	0	0	2.26119e-05	7.83743e-06
P09980	rep	ATP-dependent DNA helicase Rep	no	Others	1.94077e-06	3.06407e-07	1.6268e-05	5.73287e-07	1.48355e-05	1.64519e-06	4.51541e-07	2.16043e-07
P0A698	uvrA	UvrABC system protein A	no	Others	3.08215e-06	1.93512e-06	9.02973e-05	8.29444e-06	8.14972e-05	3.16103e-06	1.65243e-06	6.19958e-07
P0A6A3	ackA	Acetate kinase	no	Others	0.000121973	1.15654e-05	7.88862e-05	1.08363e-05	6.15193e-05	8.41211e-06	8.62338e-05	1.13519e-05
P0A6A8	acpP	Acyl carrier protein	YES	Others	0.000108394	1.55559e-05	7.19522e-05	1.46154e-05	9.4054e-05	9.88118e-06	0.000108784	1.60279e-05
P0A6B7	iscS	Cysteine desulfurase IscS	no	Others	7.07531e-05	5.66637e-06	0.000220687	2.37253e-05	0.000112291	1.78143e-05	5.18386e-05	6.31031e-06
P0A6D0	argR	Arginine repressor	no	Others	2.25277e-06	3.07045e-06	4.03346e-06	3.09008e-06	8.14474e-06	5.22825e-06	5.44618e-06	4.89353e-06
P0A6D3	aroA	3-phosphoshikimate 1-carboxyvinyltransferase	no	Others	0	0	0	0	0	0	0	0
P0A6D7	aroK	Shikimate kinase 1	no	Others	3.17815e-06	6.98639e-07	8.02117e-06	2.28556e-06	5.24522e-06	7.23361e-07	4.20824e-06	1.68945e-06
P0A6E6	atpC	ATP synthase epsilon chain	no	Others	0.00109245	0.000224656	0.00105972	7.2274e-05	0.00106465	0.000321806	0.00111706	0.000185806
P0A6E9	bioD2	ATP-dependent dethiobiotin synthetase BioD 2	no	Others	0	0	0	0	0	0	0	0
P0A6F3	glpK	Glycerol kinase	no	Others	0.000202998	1.46462e-05	0.000720413	0.000166661	0.000449866	7.24976e-05	0.000222321	2.67789e-05
P0A6G3	pncC	Nicotinamide-nucleotide amidohydrolase PncC	no	Others	0	0	0	0	5.21841e-08	1.16687e-07	0	0
P0A6H8	clsA	Cardiolipin synthase A	no	Others	1.37419e-05	8.36e-06	0	0	1.26136e-06	1.97042e-06	2.16736e-05	3.51736e-06
P0A6I0	cmk	Cytidylate kinase	no	Others	0	0	5.26721e-06	1.34122e-06	3.29173e-06	4.27765e-07	2.35918e-07	5.27528e-07
P0A6I3	coaA	Pantothenate kinase	YES	Others	0	0	1.28988e-06	5.36873e-07	1.66531e-06	5.8034e-07	0	0
P0A6I6	coaD	Phosphopantetheine adenylyltransferase	YES	Others	0	0	0	0	0	0	0	0
P0A6J8	ddlA	D-alanine--D-alanine ligase A	no	Others	3.16738e-07	1.88337e-07	2.23775e-06	6.59448e-07	2.8816e-06	4.01054e-07	1.23075e-07	2.75203e-07
P0A6K1	dapF	Diaminopimelate epimerase	no	Others	1.19634e-06	4.66326e-07	3.70519e-06	6.4804e-07	3.87523e-06	1.14977e-06	0	0
P0A6K3	def	Peptide deformylase	YES	Others	3.15181e-07	2.23182e-07	1.11925e-05	1.69669e-06	6.314e-06	1.05918e-06	3.07313e-08	6.87172e-08
P0A6K6	deoB	Phosphopentomutase	no	Others	7.2161e-05	1.44686e-05	3.84172e-05	6.30141e-06	2.89758e-05	5.33463e-06	5.00027e-05	5.1768e-06
P0A6L0	deoC	Deoxyribose-phosphate aldolase	no	Others	3.15488e-05	5.48933e-06	6.85157e-07	1.17419e-06	4.90233e-06	2.15422e-06	2.36022e-05	3.96765e-06
P0A6L4	nanA	N-acetylneuraminate lyase	no	Others	1.03409e-05	1.38704e-06	0.000184546	1.11768e-05	0.000166486	8.91288e-06	7.97699e-06	1.02862e-06
P0A6P5	der	GTPase Der	YES	Others	4.41293e-05	6.78287e-06	0.000128989	2.5605e-05	8.57156e-05	2.7016e-06	1.29686e-05	1.90686e-06
P0A6P7	engB	Probable GTP-binding protein EngB	YES	Others	3.6297e-06	1.02167e-06	4.37799e-06	4.97183e-07	3.84225e-06	6.9677e-07	9.17765e-07	1.16238e-07
P0A6P9	eno	Enolase	YES	Others	0.00103845	5.95389e-05	0.000980072	9.20014e-05	0.000810393	3.38702e-05	0.000654452	2.02658e-05
P0A6Q3	fabA	3-hydroxydecanoyl-[acyl-carrier-protein] dehydratase	YES	Others	1.83297e-05	2.78652e-06	5.29165e-05	8.68772e-06	6.85949e-05	3.24237e-06	1.10446e-05	1.60998e-06
P0A6Q6	fabZ	3-hydroxyacyl-[acyl-carrier-protein] dehydratase FabZ	YES	Others	0.000169873	2.84149e-05	0.000268332	2.7748e-05	0.000256079	2.77138e-05	0.000114885	8.65391e-06
P0A6R0	fabH	3-oxoacyl-[acyl-carrier-protein] synthase 3	no	Others	6.34714e-06	3.11517e-07	2.09893e-05	1.66059e-06	1.65355e-05	1.04584e-06	5.52609e-06	7.16337e-07
P0A6R3	fis	DNA-binding protein Fis	no	Others	9.07854e-06	4.26855e-06	1.57491e-05	1.47856e-06	1.10539e-05	1.65159e-06	4.05314e-06	7.07327e-07
P0A6S7	gpsA	Glycerol-3-phosphate dehydrogenase [NAD(P)+]	YES	Others	3.55274e-06	1.22414e-06	5.25965e-06	3.25498e-07	6.81285e-06	9.11645e-07	2.52745e-06	5.72087e-07
P0A6T1	pgi	Glucose-6-phosphate isomerase	no	Others	2.17205e-05	4.07239e-06	2.6704e-05	5.67889e-06	2.62179e-05	3.53814e-06	1.68386e-05	1.87145e-06
P0A6T3	galK	Galactokinase	no	Others	5.46353e-08	1.22168e-07	1.19816e-07	2.31097e-07	2.50335e-07	5.59767e-07	0	0
P0A6T5	folE	GTP cyclohydrolase 1	no	Others	1.28598e-06	7.35433e-07	1.16804e-05	3.94567e-06	9.4809e-06	7.28122e-07	1.86983e-06	9.46451e-07
P0A6U3	mnmG	tRNA uridine 5-carboxymethylaminomethyl modification enzyme MnmG	no	Others	7.83392e-06	1.08356e-06	2.14526e-05	1.32909e-06	1.44171e-05	8.59892e-07	3.68891e-06	3.34764e-07
P0A6U5	rsmG	Ribosomal RNA small subunit methyltransferase G	no	Others	0	0	2.62538e-08	3.59705e-08	0	0	0	0
P0A6U8	glgA	Glycogen synthase	no	Others	5.81289e-05	1.93363e-05	7.73112e-06	6.04407e-07	9.61842e-06	3.53605e-06	5.62509e-05	5.14776e-06
P0A6V1	glgC	Glucose-1-phosphate adenylyltransferase	no	Others	2.3987e-07	5.12333e-07	7.71e-06	9.28203e-07	6.46574e-06	1.08578e-06	0	0
P0A6V8	glk	Glucokinase	no	Others	4.03898e-07	5.58685e-07	1.73237e-06	8.51026e-07	8.9207e-07	2.15057e-07	9.07176e-08	2.02851e-07
P0A6W5	greA	Transcription elongation factor GreA	no	Others	3.72383e-08	8.32673e-08	9.61774e-07	1.53756e-06	0	0	1.45821e-07	2.95538e-07
P0A6W9	gshA	Glutamate--cysteine ligase	no	Others	0	0	8.54262e-06	1.17599e-06	9.99618e-06	5.79666e-07	0	0
P0A6X7	ihfA	Integration host factor subunit alpha	no	Others	1.12588e-05	8.64071e-06	5.65428e-06	8.90349e-07	6.10016e-06	2.28777e-06	3.08217e-06	1.3985e-06
P0A6Y1	ihfB	Integration host factor subunit beta	no	Others	1.00114e-05	7.55078e-06	4.52652e-06	1.28366e-06	3.60973e-06	1.02937e-06	2.0166e-06	6.13108e-07
P0A715	kdsA	2-dehydro-3-deoxyphosphooctonate aldolase	YES	Others	1.05738e-05	1.69838e-06	1.94961e-05	3.61576e-06	2.22453e-05	3.36434e-06	8.2015e-06	1.80141e-06
P0A717	prs	Ribose-phosphate pyrophosphokinase	YES	Others	0.000116222	1.4419e-05	0.000315051	1.21636e-05	0.000232681	1.03007e-05	6.57093e-05	4.02594e-06
P0A720	tmk	Thymidylate kinase	YES	Others	0	0	0	0	0	0	0	0
P0A722	lpxA	Acyl-[acyl-carrier-protein]--UDP-N-acetylglucosamine O-acyltransferase	YES	Others	6.48428e-06	8.80398e-07	1.03483e-05	1.3279e-06	8.5113e-06	6.55549e-07	1.04392e-06	1.65117e-07
P0A729	yceF	Maf-like protein YceF	no	Others	1.67236e-06	1.55201e-06	4.79051e-06	1.18485e-06	5.6634e-06	1.2606e-06	1.51124e-06	2.08497e-06
P0A731	mgsA	Methylglyoxal synthase	no	Others	5.58376e-06	2.03101e-06	4.63808e-06	1.97697e-06	5.80107e-06	1.89858e-06	3.51453e-06	7.21714e-07
P0A734	minE	Cell division topological specificity factor	YES	Others	4.52002e-06	7.62024e-07	4.58117e-06	1.54687e-06	5.47777e-06	5.61295e-07	8.0059e-06	3.96145e-07
P0A738	moaC	Cyclic pyranopterin monophosphate synthase accessory protein	no	Others	1.05808e-07	1.71131e-07	1.51949e-06	4.74089e-07	2.65845e-06	1.9288e-07	0	0
P0A744	msrA	Peptide methionine sulfoxide reductase MsrA	no	Others	4.69607e-06	1.52008e-06	1.34323e-06	9.10637e-07	1.50047e-06	1.26113e-06	8.29401e-06	1.30365e-06
P0A746	msrB	Peptide methionine sulfoxide reductase MsrB	no	Others	5.56839e-08	7.88339e-08	0	0	0	0	3.74291e-08	8.36941e-08
P0A749	murA	UDP-N-acetylglucosamine 1-carboxyvinyltransferase	YES	Others	9.46254e-06	1.04371e-06	4.00548e-05	3.82494e-06	3.23414e-05	2.60368e-06	6.86394e-06	1.05983e-06
P0A759	nagB	Glucosamine-6-phosphate deaminase	no	Others	0	0	1.44324e-06	9.73389e-07	5.16601e-07	3.71465e-07	0	0
P0A761	nanE	Putative N-acetylmannosamine-6-phosphate 2-epimerase	no	Others	0	0	5.36909e-06	2.10793e-06	6.5588e-06	8.90026e-07	0	0
P0A763	ndk	Nucleoside diphosphate kinase	no	Others	1.27118e-05	1.83074e-06	2.93086e-05	4.60195e-06	3.31342e-05	6.15686e-06	9.23138e-06	1.64508e-06
P0A780	nusB	N utilization substance protein B	no	Others	6.20696e-06	1.17465e-06	8.67056e-06	2.19671e-06	1.02068e-05	1.09589e-06	4.03518e-06	4.69638e-07
P0A784	orn	Oligoribonuclease	YES	Others	0	0	0	0	0	0	0	0
P0A786	pyrB	Aspartate carbamoyltransferase catalytic chain	no	Others	0	0	0	0	3.70348e-08	8.28123e-08	0	0
P0A794	pdxJ	Pyridoxine 5-phosphate synthase	no	Others	5.12171e-07	7.222e-07	2.24129e-06	1.10043e-06	3.4919e-06	1.08987e-06	6.08608e-08	1.36089e-07
P0A796	pfkA	ATP-dependent 6-phosphofructokinase isozyme 1	no	Others	2.42035e-06	1.0905e-06	1.48959e-05	3.01162e-06	1.1249e-05	1.07248e-06	1.6621e-06	1.14783e-06
P0A799	pgk	Phosphoglycerate kinase	YES	Others	0.000217776	1.85553e-05	0.000143427	2.56853e-05	0.000170464	1.00922e-05	0.000157066	1.53069e-05
P0A7A2	gpmB	Probable phosphoglycerate mutase GpmB	no	Others	0	0	4.37286e-07	2.29963e-07	9.45682e-08	1.30328e-07	0	0
P0A7A7	plsB	Glycerol-3-phosphate acyltransferase	YES	Others	0.000421784	7.16857e-05	0.000405673	1.74693e-05	0.000394149	4.05526e-05	0.000403315	3.6508e-05
P0A7A9	ppa	Inorganic pyrophosphatase	YES	Others	4.51142e-05	4.60077e-06	3.4235e-05	8.72848e-06	4.7323e-05	4.68794e-06	3.39431e-05	5.45169e-06
P0A7B1	ppk	Polyphosphate kinase	no	Others	2.55653e-06	1.25779e-06	3.69931e-05	2.029e-06	4.2944e-05	1.26367e-06	1.03888e-06	4.85488e-07
P0A7C2	lexA	LexA repressor	YES	Others	0	0	0	0	0	0	0	0
P0A7C6	pepE	Peptidase E	no	Others	0	0	0	0	0	0	0	0
P0A7D1	pth	Peptidyl-tRNA hydrolase	YES	Others	1.60041e-07	3.00097e-07	2.20156e-06	9.7825e-07	2.6636e-06	3.97502e-07	0	0
P0A7D4	purA	Adenylosuccinate synthetase	no	Others	5.36695e-05	4.17841e-06	0.000124641	3.75018e-05	8.43025e-05	2.79813e-06	3.42776e-05	1.56969e-06
P0A7D7	purC	Phosphoribosylaminoimidazole-succinocarboxamide synthase	no	Others	1.20653e-06	7.31674e-07	7.03156e-06	2.95195e-06	8.26156e-06	9.00394e-07	2.27785e-06	1.19367e-06
P0A7E1	pyrD	Dihydroorotate dehydrogenase (quinone)	no	Others	5.56671e-05	1.27098e-05	7.60241e-05	9.24641e-06	7.29699e-05	7.05515e-06	5.79373e-05	1.20874e-05
P0A7E5	pyrG	CTP synthase	YES	Others	3.99899e-05	1.87119e-06	0.000325414	0.000112699	0.000227288	1.29774e-05	3.47255e-05	3.00529e-06
P0A7E9	pyrH	Uridylate kinase	YES	Others	1.83312e-05	3.54959e-06	2.99251e-05	4.58246e-06	3.52982e-05	2.52988e-06	1.13335e-05	1.2176e-06
P0A7F3	pyrI	Aspartate carbamoyltransferase regulatory chain	no	Others	0	0	0	0	0	0	0	0
P0A7F6	speD	S-adenosylmethionine decarboxylase proenzyme;S-adenosylmethionine decarboxylase beta chain;S-adenosylmethionine decarboxylase alpha chain	no	Others	2.07119e-06	7.9302e-07	8.29759e-05	1.08052e-05	9.29053e-05	2.93197e-06	8.70776e-07	2.0892e-07
P0A7F9	queA	S-adenosylmethionine:tRNA ribosyltransferase-isomerase	no	Others	1.31106e-07	2.32737e-07	4.26558e-06	6.76555e-07	3.3785e-06	6.27474e-07	7.15492e-08	1.59989e-07
P0A7G6	recA	Protein RecA	no	Others	9.4144e-05	1.37252e-05	0.000306773	2.39187e-05	0.000271946	1.63537e-05	0.000105646	1.31985e-05
P0A7H6	recR	Recombination protein RecR	no	Others	0	0	0	0	0	0	0	0
P0A7I0	prfA	Peptide chain release factor 1	YES	Others	0	0	0	0	0	0	0	0
P0A7I4	prfC	Peptide chain release factor 3	no	Others	1.21657e-05	1.2213e-06	7.42858e-05	6.76432e-06	7.04634e-05	3.69141e-06	7.76809e-06	9.41447e-07
P0A7I7	ribA	GTP cyclohydrolase-2	YES	Others	0	0	0	0	0	0	0	0
P0A7J0	ribB	3,4-dihydroxy-2-butanone 4-phosphate synthase	YES	Others	8.75074e-07	4.09678e-07	2.31777e-06	4.59181e-07	1.97161e-06	5.89057e-07	3.27079e-07	3.78848e-07
P0A7Y0	rnc	Ribonuclease 3	no	Others	8.23748e-06	1.47535e-06	2.94513e-05	3.62181e-06	2.86608e-05	1.15696e-06	3.81089e-06	5.28426e-07
P0A7Y8	rnpA	Ribonuclease P protein component	YES	Others	1.34066e-05	2.54886e-06	2.99187e-05	3.2803e-06	2.75168e-05	3.18862e-06	3.65054e-07	3.41981e-07
P0A7Z0	rpiA	Ribose-5-phosphate isomerase A	no	Others	1.96702e-05	3.8974e-06	8.14497e-06	4.0163e-06	1.75556e-05	2.41682e-06	1.20093e-05	7.79357e-07
P0A7Z4	rpoA	DNA-directed RNA polymerase subunit alpha	YES	Others	0.000312484	6.54971e-05	0.000569614	5.24294e-05	0.000417414	9.52269e-06	0.000165157	6.30766e-06
P0A800	rpoZ	DNA-directed RNA polymerase subunit omega	no	Others	1.0777e-05	3.75035e-06	1.72124e-05	1.91716e-06	1.16e-05	9.08092e-07	5.16492e-06	8.92847e-07
P0A809	ruvA	Holliday junction ATP-dependent DNA helicase RuvA	no	Others	1.34481e-07	3.00708e-07	1.7058e-06	1.15708e-06	1.57638e-06	1.47415e-06	0	0
P0A830	dctA	Aerobic C4-dicarboxylate transport protein	no	Others	0.00042522	6.7279e-05	2.83137e-05	1.31992e-05	8.13637e-05	1.98666e-05	0.000444054	6.68178e-05
P0A832	smpB	SsrA-binding protein	no	Others	5.75731e-05	1.24489e-05	6.01636e-05	4.58009e-06	5.46186e-05	7.9348e-06	7.80484e-06	1.15642e-06
P0A836	sucC	Succinyl-CoA ligase [ADP-forming] subunit beta	no	Others	7.85508e-05	1.61365e-05	8.55168e-05	1.33387e-05	0.000136753	1.49537e-05	5.97817e-05	5.70466e-06
P0A840	surE	5/3-nucleotidase SurE	no	Others	0	0	2.6913e-07	2.10267e-07	5.57459e-07	2.91924e-07	0	0
P0A847	tgt	Queuine tRNA-ribosyltransferase	no	Others	1.45175e-05	2.73993e-06	3.16558e-05	4.35425e-06	1.69275e-05	1.34302e-06	1.15122e-06	5.79216e-07
P0A855	tolB	Protein TolB	no	Others	0.00054877	6.76186e-05	0.000616515	0.00011532	0.000816191	7.75498e-05	0.000554561	1.7811e-05
P0A858	tpiA	Triosephosphate isomerase	no	Others	3.34118e-05	5.81863e-06	1.60242e-05	3.03299e-06	2.15657e-05	5.09984e-06	2.57664e-05	2.47632e-06
P0A862	tpx	Thiol peroxidase	no	Others	8.35856e-05	1.27856e-05	5.07102e-05	5.83151e-06	5.98941e-05	6.01615e-06	6.11204e-05	6.21954e-06
P0A870	talB	Transaldolase B	no	Others	7.24246e-05	1.07462e-05	4.74643e-05	1.26021e-05	5.92433e-05	6.02464e-06	5.57116e-05	5.45208e-06
P0A873	trmD	tRNA (guanine-N(1)-)-methyltransferase	YES	Others	0	0	1.03617e-06	3.68761e-07	8.55318e-07	2.42531e-07	0	0
P0A877	trpA	Tryptophan synthase alpha chain	no	Others	0	0	0	0	0	0	0	0
P0A879	trpB	Tryptophan synthase beta chain	no	Others	7.67768e-06	3.54479e-06	8.32449e-06	1.19147e-06	7.9246e-06	1.06633e-06	4.02686e-06	5.15212e-07
P0A884	thyA	Thymidylate synthase	no	Others	0	0	1.58465e-05	3.93532e-06	1.19224e-05	1.2768e-06	0	0
P0A887	ubiE	Ubiquinone/menaquinone biosynthesis C-methyltransferase UbiE	no	Others	5.27572e-05	1.71742e-06	5.27752e-05	2.12818e-06	5.37582e-05	4.82378e-06	4.81816e-05	1.02644e-06
P0A894	rapZ	RNase adapter protein RapZ	no	Others	3.65477e-05	4.27499e-06	4.36406e-05	1.50754e-05	6.23102e-05	4.02591e-06	9.05521e-06	6.82923e-07
P0A898	ybeY	Endoribonuclease YbeY	no	Others	0	0	6.81828e-06	3.11109e-06	7.42352e-06	1.56591e-06	0	0
P0A8A0	yebC	Probable transcriptional regulatory protein YebC	no	Others	0	0	3.6327e-08	8.12296e-08	0	0	0	0
P0A8A2	yeeN	Probable transcriptional regulatory protein YeeN	no	Others	0	0	0	0	0	0	0	0
P0A8A4	ppsR	Phosphoenolpyruvate synthase regulatory protein	no	Others	5.30402e-07	4.45505e-07	7.51131e-06	8.50944e-07	9.24344e-06	8.08432e-07	2.11081e-07	2.75239e-07
P0A8B5	ybaB	Nucleoid-associated protein YbaB	no	Others	1.92183e-05	1.64843e-06	1.30408e-05	3.12841e-06	1.31484e-05	1.13883e-06	1.79036e-05	1.94738e-06
P0A8C4	ygfB	UPF0149 protein YgfB	no	Others	1.00852e-05	2.11629e-06	3.77082e-05	9.08961e-06	3.74871e-05	5.37625e-06	1.67046e-05	5.18158e-06
P0A8D0	nrdR	Transcriptional repressor NrdR	no	Others	3.28518e-07	3.42013e-07	3.19949e-06	4.65344e-07	1.85251e-06	2.45649e-07	1.34645e-08	2.26077e-08
P0A8E1	ycfP	UPF0227 protein YcfP	no	Others	9.71566e-08	1.42043e-07	8.59366e-06	2.25579e-06	6.50865e-06	1.31354e-06	0	0
P0A8E7	yajQ	UPF0234 protein YajQ	no	Others	8.56351e-06	1.45141e-06	1.32406e-07	2.96069e-07	3.8507e-06	9.50245e-07	6.28364e-06	3.27016e-07
P0A8F0	upp	Uracil phosphoribosyltransferase	no	Others	3.91614e-05	1.98504e-06	8.42266e-05	5.42247e-06	7.27558e-05	1.80016e-06	2.79486e-05	2.86262e-06
P0A8F4	udk	Uridine kinase	no	Others	4.06879e-06	4.01112e-07	2.38887e-05	2.07626e-06	1.65601e-05	1.66381e-06	2.64572e-06	3.52352e-07
P0A8G3	uxaC	Uronate isomerase	no	Others	7.74015e-06	2.53424e-06	2.36457e-07	5.28733e-07	4.13665e-07	5.75074e-07	3.88301e-06	9.57284e-07
P0A8G6	wrbA	NAD(P)H dehydrogenase (quinone)	no	Others	4.57505e-07	5.39415e-07	0	0	0	0	0	0
P0A8G9	xseB	Exodeoxyribonuclease 7 small subunit	no	Others	0	0	2.77425e-09	6.20341e-09	0	0	0	0
P0A8H6	yihI	Der GTPase-activating protein YihI	no	Others	1.43553e-05	3.25011e-06	1.982e-05	3.21967e-06	2.21263e-05	1.88774e-06	3.78105e-06	4.98894e-07
P0A8H8	yacG	DNA gyrase inhibitor YacG	no	Others	0	0	0	0	0	0	0	0
P0A8I3	yaaA	UPF0246 protein YaaA	no	Others	0	0	1.32587e-06	1.11908e-06	7.949e-07	4.75697e-07	0	0
P0A8I5	trmB	tRNA (guanine-N(7)-)-methyltransferase	no	Others	5.99973e-06	7.40625e-07	1.43066e-05	2.97962e-06	1.13807e-05	1.5503e-06	2.46177e-06	3.50249e-07
P0A8I8	rlmH	Ribosomal RNA large subunit methyltransferase H	no	Others	0	0	7.39582e-07	5.07953e-07	4.02345e-07	1.86926e-07	0	0
P0A8J4	ybeD	UPF0250 protein YbeD	no	Others	1.00724e-05	1.94886e-06	0.000347407	2.25005e-05	0.00034898	2.35195e-05	1.23363e-05	2.45186e-06
P0A8J8	rhlB	ATP-dependent RNA helicase RhlB	no	Others	0.000119851	7.55608e-06	0.000214296	1.46519e-05	0.000200039	1.13579e-05	7.83385e-05	3.09728e-06
P0A8K1	psd	Phosphatidylserine decarboxylase proenzyme;Phosphatidylserine decarboxylase alpha chain;Phosphatidylserine decarboxylase beta chain	YES	Others	0.000393447	2.79715e-05	0.000388721	3.25924e-05	0.000382117	2.23706e-05	0.000369402	2.41765e-05
P0A8M0	asnS	Asparagine--tRNA ligase	YES	Others	0.000133845	2.4223e-05	0.000107289	6.08232e-06	0.000119627	3.99667e-06	2.5605e-05	1.82696e-06
P0A8M6	yeeX	UPF0265 protein YeeX	no	Others	1.38284e-05	3.71011e-06	1.49836e-05	3.50859e-06	6.58547e-06	5.46182e-07	6.82349e-06	9.30952e-07
P0A8N3	lysS	Lysine--tRNA ligase	no	Others	0.000120324	1.66677e-05	0.000152582	2.27726e-05	0.000167816	5.71244e-06	6.84935e-05	5.65117e-06
P0A8N5	lysU	Lysine--tRNA ligase, heat inducible	no	Others	1.1667e-05	3.44416e-06	3.36917e-05	5.52497e-06	3.03894e-05	1.49673e-06	7.52157e-06	1.0743e-06
P0A8N7	epmA	Elongation factor P--(R)-beta-lysine ligase	no	Others	0	0	8.98975e-06	1.60193e-06	3.66284e-06	1.58414e-06	0	0
P0A8P3	yggX	Probable Fe(2+)-trafficking protein	no	Others	3.10602e-06	7.76429e-07	1.90768e-08	4.26569e-08	1.18415e-08	2.64784e-08	2.34435e-06	4.09331e-07
P0A8R0	rraA	Regulator of ribonuclease activity A	no	Others	4.83226e-05	7.07227e-06	4.12654e-05	4.26888e-06	4.94686e-05	2.38264e-06	2.41377e-05	1.63215e-06
P0A8R7	ycjF	UPF0283 membrane protein YcjF	no	Others	7.94519e-06	1.70017e-06	0.000273374	5.37825e-05	0.000282502	8.2518e-06	1.33972e-05	6.52562e-06
P0A8S1	argP	HTH-type transcriptional regulator ArgP	no	Others	3.61292e-07	3.78934e-07	2.06414e-06	3.40966e-07	2.23236e-06	6.04423e-07	0	0
P0A8T1	prmA	Ribosomal protein L11 methyltransferase	no	Others	0	0	4.56508e-06	2.16568e-06	3.84403e-07	3.25415e-07	0	0
P0A8T7	rpoC	DNA-directed RNA polymerase subunit beta	YES	Others	0.000451916	7.09005e-05	0.00157047	0.000270901	0.00105556	1.8381e-05	0.000229341	1.47544e-05
P0A8U6	metJ	Met repressor	no	Others	1.88882e-06	9.60841e-07	1.4851e-06	8.24323e-07	1.53501e-06	5.14103e-07	1.00739e-07	2.25048e-07
P0A8V2	rpoB	DNA-directed RNA polymerase subunit beta	YES	Others	0.000544922	9.30933e-05	0.00250348	0.00039899	0.00188237	4.26792e-05	0.000295557	2.29723e-05
P0A8V6	fadR	Fatty acid metabolism regulator protein	no	Others	5.72105e-07	1.9467e-07	2.75016e-06	6.49074e-07	3.64238e-06	3.74906e-07	3.56624e-07	3.52843e-07
P0A8W0	nanR	Transcriptional regulator NanR	no	Others	0	0	4.14654e-08	9.27194e-08	0	0	0	0
P0A8W2	slyA	Transcriptional regulator SlyA	no	Others	0	0	0	0	1.4648e-07	2.05928e-07	0	0
P0A8W5	yqgE	UPF0301 protein YqgE	no	Others	0	0	0	0	0	0	0	0
P0A8W8	yfbU	UPF0304 protein YfbU	no	Others	7.53599e-06	1.71735e-06	7.35522e-07	4.68145e-07	6.87659e-07	3.85706e-07	4.02112e-06	1.04998e-06
P0A8X0	yjgA	UPF0307 protein YjgA	no	Others	2.23491e-06	7.31019e-07	9.22299e-07	1.5283e-07	1.23846e-06	4.43678e-07	7.18652e-08	1.60695e-07
P0A8Y3	yihX	Alpha-D-glucose-1-phosphate phosphatase YihX	no	Others	1.62229e-06	1.13708e-06	0	0	0	0	1.50816e-06	1.28318e-06
P0A8Y5	yidA	Sugar phosphatase YidA	no	Others	0	0	3.62459e-06	6.67312e-07	1.82242e-06	3.76797e-07	0	0
P0A903	bamC	Outer membrane protein assembly factor BamC	no	Others	0.000449957	2.03046e-05	0.000547272	3.87505e-05	0.000522446	3.47032e-05	0.000424346	3.30603e-05
P0A905	slyB	Outer membrane lipoprotein SlyB	no	Others	0.000470787	3.4662e-05	0.00103997	0.000296333	0.000817419	9.88939e-05	0.000767738	8.34849e-05
P0A908	mipA	MltA-interacting protein	no	Others	0.000348809	3.78776e-05	0.00111181	0.000148539	0.000937944	0.000115546	0.000479626	7.04601e-05
P0A910	ompA	Outer membrane protein A	no	Others	0.00852817	0.000407398	0.011435	0.00162093	0.0085216	0.000673499	0.00875167	0.00136117
P0A912	pal	Peptidoglycan-associated lipoprotein	no	Others	0.00124899	0.000131507	0.00150309	7.46731e-05	0.00168057	0.000213346	0.00111738	0.000109949
P0A915	ompW	Outer membrane protein W	no	Others	0.00053536	0.000106871	0	0	1.86269e-05	2.06422e-05	0.000637853	0.000109663
P0A917	ompX	Outer membrane protein X	no	Others	0.000261457	4.73716e-05	0.00195289	0.00035933	0.000832001	0.000178928	0.000579163	0.000171178
P0A927	tsx	Nucleoside-specific channel-forming protein tsx	no	Others	0.00125115	0.000220635	0.00103692	0.000206339	0.00138443	0.000150744	0.00147174	0.000292997
P0A935	mltA	Membrane-bound lytic murein transglycosylase A	no	Others	6.85482e-05	8.61093e-06	0.000236361	2.55668e-05	0.000204823	2.34226e-05	7.06092e-05	9.30028e-06
P0A937	bamE	Outer membrane protein assembly factor BamE	no	Others	0.000145311	3.08399e-05	0.000155053	2.42875e-05	0.00016205	3.1485e-05	0.000174544	3.11674e-05
P0A940	bamA	Outer membrane protein assembly factor BamA	YES	Others	0.00119487	4.81772e-05	0.00109898	9.69199e-05	0.0011455	8.71161e-05	0.00112328	6.53201e-05
P0A951	speG	Spermidine N(1)-acetyltransferase	no	Others	2.18714e-06	8.22391e-07	1.43162e-05	2.0273e-06	1.24818e-05	4.44742e-07	1.22404e-06	5.09521e-07
P0A953	fabB	3-oxoacyl-[acyl-carrier-protein] synthase 1	YES	Others	7.73431e-05	1.22676e-05	0.00012658	1.19114e-05	9.84027e-05	1.12814e-05	5.61035e-05	4.17818e-06
P0A955	eda	KHG/KDPG aldolase;4-hydroxy-2-oxoglutarate aldolase;2-dehydro-3-deoxy-phosphogluconate aldolase	no	Others	3.90191e-06	8.62232e-07	6.57825e-07	1.0223e-06	2.91186e-06	1.31024e-06	2.20253e-06	8.06118e-07
P0A964	cheW	Chemotaxis protein CheW	no	Others	0.000270163	3.2442e-05	0	0	0	0	0.000243545	2.37128e-05
P0A968	cspD	Cold shock-like protein CspD	no	Others	0.000119511	3.27674e-05	4.26029e-06	1.36687e-06	1.12184e-05	6.87869e-06	4.55689e-05	5.03538e-06
P0A972	cspE	Cold shock-like protein CspE	no	Others	2.69815e-05	5.7724e-06	1.99419e-05	6.74664e-06	3.14609e-05	3.40189e-06	1.11213e-05	2.06017e-06
P0A988	dnaN	DNA polymerase III subunit beta	YES	Others	3.16255e-06	6.57793e-07	6.90825e-06	7.37129e-07	6.87333e-06	5.8051e-07	1.75256e-06	6.92191e-07
P0A991	fbaB	Fructose-bisphosphate aldolase class 1	no	Others	0	0	0	0	0	0	0	0
P0A993	fbp	Fructose-1,6-bisphosphatase class 1	no	Others	1.79977e-05	1.16476e-06	0.0001201	1.20297e-05	0.000113301	1.19037e-05	1.40471e-05	1.10155e-06
P0A998	ftnA	Bacterial non-heme ferritin	no	Others	6.85695e-05	1.31366e-05	2.05417e-05	5.90445e-06	5.62385e-05	2.41103e-05	5.66401e-05	4.83668e-06
P0A9A6	ftsZ	Cell division protein FtsZ	YES	Others	7.842e-05	9.00266e-06	0.00013639	1.50708e-05	0.000121522	5.37337e-06	0.000105299	2.90676e-05
P0A9A9	fur	Ferric uptake regulation protein	no	Others	3.00927e-06	9.82063e-07	2.05446e-06	1.12626e-06	2.31374e-06	1.07649e-06	2.40836e-06	4.35752e-07
P0A9B2	gapA	Glyceraldehyde-3-phosphate dehydrogenase A	no	Others	0.00018746	1.16894e-05	0.000363025	3.2785e-05	0.00036411	3.45442e-05	0.000178509	9.26474e-06
P0A9B6	epd	D-erythrose-4-phosphate dehydrogenase	no	Others	0	0	7.56743e-06	6.76657e-07	7.26703e-06	8.95237e-07	0	0
P0A9C3	galM	Aldose 1-epimerase	no	Others	0	0	0	0	0	0	0	0
P0A9C9	glpX	Fructose-1,6-bisphosphatase 1 class 2	no	Others	0	0	1.06597e-06	5.09341e-07	5.56253e-07	4.41687e-07	0	0
P0A9D2	gstA	Glutathione S-transferase GstA	no	Others	0	0	0	0	0	0	0	0
P0A9E5	fnr	Fumarate and nitrate reduction regulatory protein	no	Others	3.9453e-05	7.65429e-06	4.42163e-05	1.00019e-05	4.57567e-05	4.2254e-06	3.02907e-05	7.14718e-06
P0A9F3	cysB	HTH-type transcriptional regulator CysB	no	Others	6.65903e-06	6.47022e-07	8.63528e-05	9.52893e-06	0.000108613	3.5635e-06	4.82868e-06	7.96834e-07
P0A9G6	aceA	Isocitrate lyase	no	Others	0.000284725	7.87708e-05	0.000292496	1.79647e-05	0.000473863	9.99775e-05	0.000217103	1.87067e-05
P0A9G8	modE	Transcriptional regulator ModE	no	Others	0	0	1.02871e-06	1.88089e-07	3.05276e-06	9.48854e-07	0	0
P0A9H7	cfa	Cyclopropane-fatty-acyl-phospholipid synthase	no	Others	1.10954e-05	7.75037e-07	1.79677e-05	4.1092e-06	2.7599e-05	6.00851e-06	1.42086e-05	8.5864e-07
P0A9H9	cheZ	Protein phosphatase CheZ	no	Others	0.000371532	1.84653e-05	0	0	0	0	0.000302287	2.62634e-05
P0A9I3	gcvR	Glycine cleavage system transcriptional repressor	no	Others	0	0	3.87603e-06	8.88222e-07	3.97758e-06	9.65647e-07	0	0
P0A9J0	rng	Ribonuclease G	no	Others	5.05246e-06	1.14976e-06	1.48759e-05	1.61326e-06	1.44191e-05	1.05713e-06	1.29672e-06	6.84033e-07
P0A9J6	rbsK	Ribokinase	no	Others	0	0	0	0	0	0	0	0
P0A9K3	ybeZ	PhoH-like protein	no	Others	6.8456e-05	1.06392e-05	0.00045548	5.62646e-05	0.000322716	1.85101e-05	7.46173e-05	5.43363e-06
P0A9K7	phoU	Phosphate-specific transport system accessory protein PhoU	no	Others	2.58444e-06	8.38737e-07	9.49554e-06	1.88118e-06	9.268e-06	1.03005e-06	3.94995e-06	3.05745e-07
P0A9K9	slyD	FKBP-type peptidyl-prolyl cis-trans isomerase SlyD	no	Others	0.000170813	1.02639e-05	0.000138428	1.99544e-05	0.000163677	6.86849e-06	0.000146692	1.05836e-05
P0A9L3	fklB	FKBP-type 22 kDa peptidyl-prolyl cis-trans isomerase	no	Others	8.40651e-06	2.62065e-06	8.00374e-06	2.64384e-06	6.80219e-06	1.43465e-06	7.83654e-06	1.86736e-06
P0A9L5	ppiC	Peptidyl-prolyl cis-trans isomerase C	no	Others	5.49213e-06	5.21933e-07	1.36663e-05	1.3296e-06	1.16247e-05	5.7024e-07	3.87506e-06	2.2219e-07
P0A9L8	proC	Pyrroline-5-carboxylate reductase	no	Others	5.32801e-05	1.46235e-05	1.72074e-05	2.85779e-06	1.50877e-05	2.13394e-06	1.64761e-05	2.97152e-06
P0A9M2	hpt	Hypoxanthine phosphoribosyltransferase	no	Others	5.67674e-07	2.2466e-07	1.48899e-05	2.31055e-06	1.33942e-05	5.79591e-07	2.0763e-07	2.84335e-07
P0A9M5	gpt	Xanthine phosphoribosyltransferase	no	Others	1.13671e-06	7.35462e-07	9.85366e-06	1.67851e-06	1.19009e-05	2.087e-06	9.72925e-07	1.27519e-06
P0A9M8	pta	Phosphate acetyltransferase	no	Others	0.000136893	5.95944e-06	0.000237081	2.61648e-05	0.000194415	1.13506e-05	0.000130298	4.42754e-06
P0A9N4	pflA	Pyruvate formate-lyase 1-activating enzyme	no	Others	3.56419e-08	7.96976e-08	4.71794e-06	1.05153e-06	2.98524e-06	6.95959e-07	0	0
P0A9P4	trxB	Thioredoxin reductase	no	Others	1.49554e-05	3.36323e-06	3.06425e-05	4.4304e-06	3.31388e-05	1.7509e-06	1.07713e-05	1.5469e-06
P0A9P6	deaD	ATP-dependent RNA helicase DeaD	no	Others	7.73561e-05	1.3275e-05	0.0004358	5.06113e-05	0.000269063	2.22346e-05	3.54439e-05	4.23434e-06
P0A9Q1	arcA	Aerobic respiration control protein ArcA	no	Others	5.28232e-05	8.49752e-06	4.05221e-05	6.63814e-06	4.17084e-05	3.15341e-06	2.79474e-05	5.24682e-06
P0A9Q5	accD	Acetyl-coenzyme A carboxylase carboxyl transferase subunit beta	YES	Others	3.66076e-05	1.82165e-06	4.26054e-05	2.77061e-06	3.2407e-05	6.89072e-07	5.51566e-05	2.37456e-06
P0A9Q7	adhE	Aldehyde-alcohol dehydrogenase;Alcohol dehydrogenase;Acetaldehyde dehydrogenase [acetylating];Pyruvate-formate-lyase deactivase	no	Others	0.000275049	1.85223e-05	0.000434868	5.59041e-05	0.000272706	1.47475e-05	0.000298664	3.75237e-05
P0A9R4	fdx	2Fe-2S ferredoxin	no	Others	4.1295e-07	3.11149e-07	1.95324e-07	4.36758e-07	8.29185e-08	1.85411e-07	2.47146e-07	3.54618e-07
P0A9R7	ftsE	Cell division ATP-binding protein FtsE	YES	Others	4.57343e-05	4.07224e-06	5.35026e-05	3.51421e-06	5.50534e-05	2.43158e-06	4.29211e-05	1.10114e-06
P0A9S3	gatD	Galactitol-1-phosphate 5-dehydrogenase	no	Others	1.98041e-05	5.86899e-06	7.032e-06	8.26068e-06	1.86837e-05	6.05702e-06	1.56202e-05	3.26815e-06
P0A9S5	gldA	Glycerol dehydrogenase	no	Others	3.1704e-06	1.79773e-06	0	0	0	0	2.59242e-07	2.83908e-07
P0A9T4	tas	Protein tas	no	Others	0	0	0	0	0	0	0	0
P0A9U3	ybiT	Uncharacterized ABC transporter ATP-binding protein YbiT	no	Others	1.92574e-06	8.94542e-07	2.67251e-05	1.7719e-06	1.96242e-05	1.18615e-06	2.23547e-06	6.48542e-07
P0A9V1	lptB	Lipopolysaccharide export system ATP-binding protein LptB	YES	Others	0.000126758	5.1941e-06	0.000166049	9.61184e-06	0.000172561	4.71788e-06	0.00011943	4.72416e-06
P0A9W3	ettA	Energy-dependent translational throttle protein EttA	no	Others	5.93457e-05	4.50208e-06	0.000233524	2.77741e-05	0.000209369	1.36032e-05	6.03404e-05	1.40543e-05
P0A9W6	ibaG	Acid stress protein IbaG	no	Others	0	0	0	0	0	0	0	0
P0A9W9	yrdA	Protein YrdA	no	Others	3.85524e-09	8.62057e-09	2.3096e-06	6.74798e-07	4.97088e-06	1.46989e-06	0	0
P0A9X4	mreB	Rod shape-determining protein MreB	YES	Others	0.000198291	9.45978e-06	0.000604235	5.25941e-05	0.000416753	1.6951e-05	0.000188553	9.50931e-06
P0A9X9	cspA	Cold shock protein CspA	no	Others	7.61189e-06	2.41213e-06	5.38454e-06	1.66066e-06	2.09203e-06	2.72441e-07	2.07192e-06	3.91812e-07
P0A9Y6	cspC	Cold shock-like protein CspC	no	Others	8.40786e-05	1.70311e-05	5.26618e-05	1.04502e-05	7.33556e-05	8.86463e-06	4.1974e-05	4.00149e-06
P0A9Z1	glnB	Nitrogen regulatory protein P-II 1	no	Others	0	0	2.07467e-07	2.66206e-07	4.54801e-07	3.86123e-07	0	0
P0AA04	ptsH	Phosphocarrier protein HPr	no	Others	1.35587e-05	2.26576e-06	3.71771e-07	8.31304e-07	3.53327e-06	6.66012e-07	8.68006e-06	1.58136e-06
P0AA16	ompR	Transcriptional regulatory protein OmpR	no	Others	1.36186e-05	3.02615e-06	2.79384e-05	4.14919e-06	2.17539e-05	1.50683e-06	1.19294e-05	2.95943e-06
P0AA25	trxA	Thioredoxin-1	no	Others	1.20121e-05	6.26955e-07	2.39835e-06	3.24548e-06	5.41576e-06	1.1808e-06	1.16291e-05	1.07852e-06
P0AA31	yedF	UPF0033 protein YedF	no	Others	1.40201e-05	1.51623e-06	0	0	1.3194e-05	8.85808e-06	9.33895e-06	3.96559e-07
P0AA39	rluC	Ribosomal large subunit pseudouridine synthase C	no	Others	1.04381e-06	2.81472e-07	4.09788e-06	8.19076e-07	3.95673e-06	5.76167e-07	0	0
P0AA43	rsuA	Ribosomal small subunit pseudouridine synthase A	no	Others	5.33792e-06	1.06362e-06	1.12088e-05	1.30226e-06	9.94542e-06	1.41298e-06	3.86389e-07	2.40648e-07
P0AA47	plaP	Low-affinity putrescine importer PlaP	no	Others	2.15015e-05	1.69024e-05	7.76358e-05	1.20822e-05	4.0818e-05	1.9149e-05	2.25564e-05	9.031e-06
P0AA53	qmcA	Protein QmcA	no	Others	1.24397e-05	3.66879e-06	1.09287e-05	1.08156e-05	1.05473e-05	5.41104e-06	1.74927e-05	1.22587e-05
P0AAA1	yagU	Inner membrane protein YagU	no	Others	1.53907e-05	3.69545e-06	7.68547e-06	4.69848e-06	8.95259e-06	8.15064e-06	8.37996e-06	8.32079e-06
P0AAB4	ubiD	3-octaprenyl-4-hydroxybenzoate carboxy-lyase	YES	Others	1.17401e-05	2.06304e-06	3.30546e-05	3.06493e-06	4.40309e-05	5.40139e-06	5.04069e-06	1.14036e-06
P0AAB6	galF	UTP--glucose-1-phosphate uridylyltransferase	no	Others	8.18551e-06	1.38377e-06	3.56123e-05	3.70713e-06	2.64907e-05	3.07248e-06	8.02536e-06	1.28465e-06
P0AAB8	uspD	Universal stress protein D	no	Others	1.00697e-05	9.65372e-07	1.18485e-06	1.38789e-06	3.09506e-06	2.28808e-06	8.18714e-06	1.29613e-06
P0AAC0	uspE	Universal stress protein E	no	Others	2.82663e-05	5.99695e-06	1.49991e-05	2.23356e-06	1.45441e-05	4.77445e-06	2.55053e-05	6.85687e-06
P0AAC8	iscA	Iron-binding protein IscA	no	Others	0	0	0	0	0	0	0	0
P0AAD6	sdaC	Serine transporter	no	Others	0.000545115	6.79763e-05	0.000454363	6.30792e-05	0.000369909	7.26975e-05	0.000570686	0.000174311
P0AAF6	artP	Arginine transport ATP-binding protein ArtP	no	Others	3.79725e-05	1.06199e-06	3.61836e-05	4.4742e-06	4.57943e-05	2.37087e-06	3.83917e-05	2.5306e-06
P0AAG8	mglA	Galactose/methyl galactoside import ATP-binding protein MglA	no	Others	0.000118808	2.85229e-05	3.55109e-06	6.51267e-06	2.18011e-05	1.06532e-05	9.01541e-05	7.03774e-06
P0AAH0	pstB	Phosphate import ATP-binding protein PstB	no	Others	3.55145e-05	5.12324e-06	8.05089e-05	1.35421e-05	5.90346e-05	5.1527e-06	3.84409e-05	5.44919e-06
P0AAI5	fabF	3-oxoacyl-[acyl-carrier-protein] synthase 2	no	Others	3.06832e-05	2.7095e-06	5.90971e-05	1.07198e-05	5.63127e-05	3.80663e-06	2.14767e-05	4.89594e-06
P0AAI9	fabD	Malonyl CoA-acyl carrier protein transacylase	YES	Others	3.32357e-05	3.8939e-06	2.20599e-05	4.40982e-06	3.07352e-05	3.81935e-06	2.70188e-05	4.06803e-06
P0AAN3	hypB	Hydrogenase isoenzymes nickel incorporation protein HypB	no	Others	0	0	0	0	0	0	0	0
P0AAN9	iraP	Anti-adapter protein IraP	no	Others	5.23725e-05	1.09844e-05	8.89489e-06	5.44233e-06	1.92314e-05	6.8086e-06	5.3015e-05	5.56784e-06
P0AAR3	ybaK	Cys-tRNA(Pro)/Cys-tRNA(Cys) deacylase YbaK	no	Others	7.08728e-06	4.16162e-06	1.97913e-06	1.57998e-06	5.68027e-06	8.79468e-07	3.04769e-06	1.16291e-06
P0AAS0	ylaC	Inner membrane protein YlaC	no	Others	6.96319e-05	1.77993e-05	2.42196e-05	1.32749e-05	6.70433e-05	1.42112e-05	7.04877e-05	1.74848e-05
P0AAT4	ybdG	Miniconductance mechanosensitive channel YbdG	no	Others	1.56252e-07	3.49389e-07	2.36354e-05	9.25933e-06	1.50809e-05	1.40025e-05	2.39744e-06	5.36084e-06
P0AAX8	ybiS	Probable L,D-transpeptidase YbiS	no	Others	1.82904e-05	3.21012e-06	4.16222e-05	4.29182e-06	4.93691e-05	2.43345e-06	2.71286e-05	2.42926e-06
P0AAZ7	ycaR	UPF0434 protein YcaR	no	Others	2.24398e-06	2.85497e-07	1.45995e-07	3.26455e-07	1.77054e-06	7.20275e-07	1.32033e-06	3.7313e-07
P0AB10	ymbA	Uncharacterized lipoprotein YmbA	no	Others	1.52642e-05	2.03122e-06	2.75689e-05	3.92317e-06	3.12005e-05	8.34602e-06	1.20003e-05	3.38054e-06
P0AB12	yccF	Inner membrane protein YccF	no	Others	1.18072e-05	4.67614e-06	4.33671e-05	6.47629e-06	3.63998e-05	8.81849e-06	1.73737e-05	6.0675e-06
P0AB24	efeO	Iron uptake system component EfeO	no	Others	0	0	0	0	0	0	0	0
P0AB26	yceB	Uncharacterized lipoprotein YceB	no	Others	1.00032e-05	6.16051e-06	3.66097e-05	3.77338e-06	2.86051e-05	3.22857e-06	1.59253e-05	1.67593e-06
P0AB28	yceD	Uncharacterized protein YceD	no	Others	2.21854e-06	5.05282e-07	4.17615e-06	8.87367e-07	4.39971e-06	4.49323e-07	1.32776e-07	2.96896e-07
P0AB38	lpoB	Penicillin-binding protein activator LpoB	no	Others	5.05382e-05	3.10548e-06	2.52847e-05	3.67886e-06	2.76948e-05	4.66981e-06	4.70924e-05	3.76071e-06
P0AB52	ychN	Protein YchN	no	Others	7.79389e-08	1.74277e-07	0	0	2.24246e-08	5.0143e-08	0	0
P0AB55	yciI	Protein YciI	no	Others	0	0	0	0	0	0	0	0
P0AB58	lapB	Lipopolysaccharide assembly protein B	no	Others	0	0	2.02323e-05	1.12561e-05	1.65804e-05	4.10032e-06	0	0
P0AB61	yciN	Protein YciN	no	Others	1.75537e-07	2.09708e-07	0	0	0	0	6.3528e-08	9.06164e-08
P0AB67	pntB	NAD(P) transhydrogenase subunit beta	no	Others	0.000398281	3.24377e-05	0.000245838	9.06476e-06	0.00025355	1.69976e-05	0.000378055	1.45793e-05
P0AB71	fbaA	Fructose-bisphosphate aldolase class 2	YES	Others	0.000143587	1.54248e-05	0.000106238	2.66265e-05	0.000124036	1.14598e-05	0.000103515	8.32993e-06
P0AB77	kbl	2-amino-3-ketobutyrate coenzyme A ligase	no	Others	3.52592e-05	7.77087e-06	1.71937e-05	3.11399e-06	2.24403e-05	4.17961e-06	2.22824e-05	2.54224e-06
P0AB89	purB	Adenylosuccinate lyase	YES	Others	8.81996e-06	1.4023e-06	3.13381e-05	5.5685e-06	3.09625e-05	1.17967e-06	6.50325e-06	1.06733e-06
P0AB91	aroG	Phospho-2-dehydro-3-deoxyheptonate aldolase, Phe-sensitive	no	Others	0	0	1.01761e-07	1.66781e-07	0	0	0	0
P0AB98	atpB	ATP synthase subunit a	no	Others	0.000241313	7.00865e-05	0.000262403	0.00013778	0.000301958	5.45888e-05	0.000344654	1.69908e-05
P0ABA0	atpF	ATP synthase subunit b	no	Others	0.000509509	4.77442e-05	0.000466683	3.53076e-05	0.000566288	3.32148e-05	0.000517653	3.12422e-05
P0ABA4	atpH	ATP synthase subunit delta	no	Others	0.000711057	5.75938e-05	0.000679039	9.90382e-05	0.000747618	5.86301e-05	0.000706232	2.93925e-05
P0ABA6	atpG	ATP synthase gamma chain	no	Others	0.00100062	0.000106045	0.00119018	3.92785e-05	0.00109615	0.000116434	0.000959148	0.000105467
P0ABB0	atpA	ATP synthase subunit alpha	no	Others	0.00477632	0.000220156	0.00539204	0.000136568	0.00547837	0.000205189	0.00466564	0.000179634
P0ABB4	atpD	ATP synthase subunit beta	no	Others	0.00648784	0.000498643	0.00704379	0.000322467	0.00716586	0.000448089	0.00626872	0.000297575
P0ABB8	mgtA	Magnesium-transporting ATPase, P-type 1	no	Others	0.000292734	2.78289e-05	0.00120386	3.54029e-05	0.000835996	7.88759e-05	0.000282588	2.16783e-05
P0ABD5	accA	Acetyl-coenzyme A carboxylase carboxyl transferase subunit alpha	YES	Others	7.58479e-05	8.64564e-06	0.000106428	6.73259e-06	9.03844e-05	4.62925e-06	0.00011442	9.4868e-06
P0ABD8	accB	Biotin carboxyl carrier protein of acetyl-CoA carboxylase	YES	Others	2.20326e-06	2.12312e-06	1.73499e-07	3.87956e-07	2.69673e-07	5.45452e-07	2.89093e-07	6.46432e-07
P0ABF1	pcnB	Poly(A) polymerase I	no	Others	6.14088e-06	1.39364e-06	1.8825e-05	1.85209e-06	1.53226e-05	9.96094e-07	2.0006e-06	1.93552e-07
P0ABF6	cdd	Cytidine deaminase	no	Others	7.98179e-05	1.93343e-05	7.47698e-06	3.7752e-06	2.0624e-05	8.88186e-06	6.33959e-05	8.03899e-06
P0ABH0	ftsA	Cell division protein FtsA	YES	Others	0.000132152	1.65291e-05	0.00013065	1.0932e-05	0.000131318	4.86591e-06	0.000115169	5.17394e-06
P0ABH7	gltA	Citrate synthase	no	Others	0.000250275	4.47352e-05	0.000306801	8.78256e-05	0.000519639	7.77028e-05	0.000227441	2.1374e-05
P0ABI4	corA	Magnesium transport protein CorA	no	Others	9.24971e-05	2.69391e-05	8.05769e-05	4.63034e-05	7.47774e-05	1.74791e-05	9.38329e-05	2.05459e-05
P0ABP8	deoD	Purine nucleoside phosphorylase DeoD-type	no	Others	4.16721e-05	6.18421e-06	1.99169e-05	6.2505e-06	2.16342e-05	3.41579e-06	3.17839e-05	7.89116e-06
P0ABQ0	coaBC	Coenzyme A biosynthesis bifunctional protein CoaBC;Phosphopantothenoylcysteine decarboxylase;Phosphopantothenate--cysteine ligase	YES	Others	2.81655e-06	1.03015e-06	7.2646e-06	1.55187e-06	9.90452e-06	9.84671e-07	2.26369e-06	9.39165e-07
P0ABQ2	garR	2-hydroxy-3-oxopropionate reductase	no	Others	2.59686e-05	3.44204e-06	0	0	0	0	2.12905e-05	2.6555e-06
P0ABQ4	folA	Dihydrofolate reductase	YES	Others	0	0	1.23006e-06	9.31041e-07	4.19541e-07	4.60837e-07	0	0
P0ABS1	dksA	RNA polymerase-binding transcription factor DksA	no	Others	7.13797e-05	3.0434e-06	4.58734e-05	1.10246e-05	3.92719e-05	5.08566e-06	6.11792e-05	1.0488e-05
P0ABT2	dps	DNA protection during starvation protein	no	Others	6.04287e-05	1.36291e-05	4.0426e-05	2.13184e-06	3.97553e-05	5.62569e-06	2.28262e-05	3.37402e-06
P0ABU0	menB	1,4-dihydroxy-2-naphthoyl-CoA synthase	no	Others	1.89788e-05	3.4497e-06	2.84991e-05	2.28903e-06	3.38312e-05	4.99436e-06	1.05196e-05	8.09124e-07
P0ABU2	ychF	Ribosome-binding ATPase YchF	no	Others	3.35316e-05	4.32719e-06	0.000105826	1.42293e-05	7.0378e-05	4.44145e-06	3.65121e-05	1.20754e-05
P0ABU5	elbB	Enhancing lycopene biosynthesis protein 2	no	Others	1.00296e-05	2.55959e-06	4.04429e-06	5.52485e-07	8.02175e-06	1.07505e-06	8.76419e-06	5.37762e-07
P0ABU7	exbB	Biopolymer transport protein ExbB	no	Others	3.00427e-05	6.76365e-06	0.000137994	3.75029e-05	7.46306e-05	4.0292e-05	3.05593e-05	7.48854e-06
P0ABU9	tolQ	Protein TolQ	no	Others	5.63737e-05	8.62976e-06	7.90896e-05	2.09116e-05	6.72017e-05	1.95588e-05	5.2605e-05	1.48743e-05
P0ABV2	exbD	Biopolymer transport protein ExbD	no	Others	1.18063e-08	2.63998e-08	4.39126e-05	9.78467e-06	1.39908e-05	9.7239e-06	0	0
P0ABY4	fldB	Flavodoxin-2	no	Others	0	0	0	0	0	0	0	0
P0ABZ6	surA	Chaperone SurA	no	Others	0.000109724	1.11011e-05	7.75529e-05	1.54348e-05	8.9707e-05	4.61822e-06	0.000229063	9.90368e-06
P0AC02	bamD	Outer membrane protein assembly factor BamD	YES	Others	0.000269354	3.22103e-05	0.000306509	2.41062e-05	0.000330749	7.09938e-05	0.000264632	1.71204e-05
P0AC13	folP	Dihydropteroate synthase	no	Others	0	0	3.50922e-06	1.10426e-06	2.72131e-06	9.39716e-07	0	0
P0AC19	folX	D-erythro-7,8-dihydroneopterin triphosphate epimerase	no	Others	0	0	1.67581e-06	8.95258e-07	2.53062e-06	6.70949e-07	0	0
P0AC23	focA	Probable formate transporter 1	no	Others	3.27238e-05	1.32509e-05	0	0	2.074e-06	4.63761e-06	3.84087e-05	1.49918e-05
P0AC30	ftsX	Cell division protein FtsX	YES	Others	7.48888e-07	1.06879e-06	4.24424e-06	1.51839e-06	2.94733e-06	4.51573e-06	3.40382e-06	4.83108e-06
P0AC53	zwf	Glucose-6-phosphate 1-dehydrogenase;Extracellular death factor	no	Others	3.29641e-06	1.05388e-06	4.82155e-05	3.39635e-06	3.92612e-05	1.39349e-06	2.10969e-06	8.68475e-07
P0AC59	grxB	Glutaredoxin-2	no	Others	5.33663e-07	6.09356e-07	1.45843e-06	3.72615e-07	0	0	2.57165e-07	2.6387e-07
P0AC62	grxC	Glutaredoxin-3	no	Others	5.41628e-08	1.21112e-07	0	0	0	0	0	0
P0AC69	grxD	Glutaredoxin-4	no	Others	6.58531e-07	3.82159e-07	1.01358e-05	1.24636e-06	6.88319e-06	7.50629e-07	4.50795e-07	4.63364e-07
P0AC81	gloA	Lactoylglutathione lyase	no	Others	0	0	0	0	0	0	0	0
P0AC84	gloB	Hydroxyacylglutathione hydrolase	no	Others	0	0	0	0	0	0	0	0
P0AC86	glgP	Glycogen phosphorylase	no	Others	8.14046e-07	5.23436e-07	8.50961e-06	1.06276e-06	1.11587e-05	4.96345e-06	4.86384e-07	1.37542e-07
P0ACA3	sspA	Stringent starvation protein A	no	Others	1.43953e-05	3.0694e-06	1.62289e-05	2.62113e-06	2.42486e-05	3.20615e-06	8.0182e-06	1.50147e-06
P0ACA7	gstB	Glutathione S-transferase GstB	no	Others	0	0	8.91092e-07	2.01556e-07	2.66027e-07	4.27015e-07	0	0
P0ACB0	dnaB	Replicative DNA helicase	YES	Others	4.41958e-06	8.26029e-07	2.80264e-05	1.06698e-06	2.71303e-05	1.79885e-06	2.05427e-06	4.63259e-07
P0ACB2	hemB	Delta-aminolevulinic acid dehydratase	YES	Others	6.74497e-08	6.98029e-08	2.8127e-06	9.80026e-07	3.16806e-06	3.70969e-07	7.02337e-09	1.57047e-08
P0ACB7	hemY	Protein HemY	no	Others	0.000193201	3.48194e-06	0.000184644	9.37537e-06	0.000180594	1.17972e-05	0.000196596	1.40282e-05
P0ACC7	glmU	Bifunctional protein GlmU;UDP-N-acetylglucosamine pyrophosphorylase;Glucosamine-1-phosphate N-acetyltransferase	YES	Others	4.78408e-06	1.3366e-06	1.00904e-05	7.19077e-07	1.0387e-05	6.3091e-07	3.96391e-06	5.70364e-07
P0ACD4	iscU	Iron-sulfur cluster assembly scaffold protein IscU	no	Others	9.65283e-07	4.33125e-07	2.85061e-06	8.1827e-07	1.43973e-07	1.44355e-07	7.75776e-07	4.66622e-07
P0ACF0	hupA	DNA-binding protein HU-alpha	no	Others	0.000396604	0.000120706	0.000170216	2.29566e-05	0.000193133	1.30006e-05	0.00020636	1.2442e-05
P0ACF4	hupB	DNA-binding protein HU-beta	no	Others	0.000153992	5.4018e-05	4.70268e-05	7.24815e-06	5.63154e-05	6.31843e-06	7.26772e-05	1.23968e-05
P0ACF8	hns	DNA-binding protein H-NS	no	Others	0.000389517	0.000304277	3.64509e-05	9.31973e-06	4.75022e-05	1.31808e-05	0.000100667	1.45144e-05
P0ACG1	stpA	DNA-binding protein StpA	no	Others	8.85693e-06	1.09378e-05	3.5397e-08	5.25927e-08	6.53534e-07	6.10629e-07	4.35609e-07	5.28283e-07
P0ACI0	rob	Right origin-binding protein	no	Others	1.66107e-06	1.18636e-06	3.67735e-06	1.5203e-06	4.32561e-06	3.6813e-07	2.12604e-07	2.22715e-07
P0ACJ8	crp	cAMP-activated global transcriptional regulator CRP	no	Others	6.56545e-05	8.18847e-06	8.05899e-05	9.18156e-06	8.64152e-05	9.23549e-06	2.5911e-05	1.23071e-06
P0ACL0	glpR	Glycerol-3-phosphate regulon repressor	no	Others	9.54741e-09	2.13487e-08	5.62122e-08	1.25694e-07	2.75473e-08	6.15976e-08	0	0
P0ACL2	exuR	Exu regulon transcriptional regulator	no	Others	0	0	0	0	0	0	0	0
P0ACL9	pdhR	Pyruvate dehydrogenase complex repressor	no	Others	7.53184e-06	1.50008e-06	1.51275e-05	1.43168e-06	8.98542e-06	1.16659e-06	3.84074e-06	9.77936e-07
P0ACN4	allR	HTH-type transcriptional repressor AllR	no	Others	0	0	0	0	0	0	0	0
P0ACP1	cra	Catabolite repressor/activator	no	Others	5.09222e-06	2.01851e-06	1.04591e-05	1.01643e-06	1.48065e-05	3.19678e-06	1.70259e-06	6.29648e-07
P0ACP5	gntR	HTH-type transcriptional regulator GntR	no	Others	1.95476e-05	2.1153e-06	2.97202e-05	5.99729e-06	2.69713e-05	4.23347e-06	1.41168e-05	2.51055e-06
P0ACP7	purR	HTH-type transcriptional repressor PurR	no	Others	3.46398e-08	7.7457e-08	3.60012e-06	7.50378e-07	3.75901e-06	2.97317e-07	0	0
P0ACQ4	oxyR	Hydrogen peroxide-inducible genes activator	no	Others	7.33929e-06	9.36813e-07	1.21321e-05	1.30211e-06	1.29522e-05	1.42208e-06	1.78257e-06	2.83615e-07
P0ACR4	yeiE	Uncharacterized HTH-type transcriptional regulator YeiE	no	Others	0	0	2.16983e-06	2.02055e-06	5.00549e-06	7.97536e-07	0	0
P0ACR7	yfeR	Uncharacterized HTH-type transcriptional regulator YfeR	no	Others	0	0	0	0	0	0	0	0
P0ACR9	mprA	Transcriptional repressor MprA	no	Others	4.99591e-06	6.42629e-07	2.26192e-05	2.18133e-06	1.86607e-05	1.77507e-06	5.77251e-06	1.79641e-06
P0ACU5	fabR	HTH-type transcriptional repressor FabR	no	Others	0	0	3.27806e-06	8.37164e-07	1.53998e-06	2.1609e-06	0	0
P0ACV0	lpxL	Lipid A biosynthesis lauroyltransferase	no	Others	3.91106e-05	3.6386e-06	5.93009e-05	1.18962e-05	5.27174e-05	6.56768e-06	4.02869e-05	4.33866e-06
P0ACV4	lapA	Lipopolysaccharide assembly protein A	no	Others	5.14583e-05	6.48132e-06	0.000250221	6.80013e-05	0.000182053	1.83336e-05	6.17348e-05	1.60316e-06
P0ACX3	ydhR	Putative monooxygenase YdhR	no	Others	0	0	0	0	0	0	0	0
P0ACY1	ydjA	Putative NAD(P)H nitroreductase YdjA	no	Others	0	0	2.91426e-07	6.51649e-07	3.63671e-09	8.13194e-09	0	0
P0AD05	yecA	Uncharacterized protein YecA	no	Others	2.3737e-07	2.42327e-07	1.7717e-06	4.57923e-07	2.04468e-06	4.53605e-07	3.37665e-07	7.55041e-07
P0AD07	yecF	Uncharacterized protein YecF	no	Others	2.24876e-06	4.84168e-07	1.43249e-06	1.03566e-06	1.88209e-06	2.57232e-07	2.11344e-06	2.89835e-07
P0AD10	yecJ	Uncharacterized protein YecJ	no	Others	0	0	1.09028e-07	2.32085e-07	1.12239e-06	3.3132e-07	0	0
P0AD12	yeeZ	Protein YeeZ	no	Others	2.33187e-05	4.14686e-06	4.82117e-05	5.89752e-06	5.47577e-05	5.10864e-06	1.91011e-05	3.37156e-06
P0AD24	yejL	UPF0352 protein YejL	no	Others	3.42667e-07	3.91183e-07	1.6405e-07	3.66828e-07	0	0	1.5285e-07	2.79219e-07
P0AD27	yejM	Inner membrane protein YejM	YES	Others	9.87174e-06	1.1082e-05	3.24623e-05	7.53064e-06	2.53959e-05	8.15259e-06	6.93172e-06	9.18595e-06
P0AD33	yfcZ	UPF0381 protein YfcZ	no	Others	0	0	0	0	0	0	6.07004e-08	1.3573e-07
P0AD57	ispB	Octaprenyl-diphosphate synthase	YES	Others	3.53255e-07	3.49646e-07	2.06082e-05	1.49541e-06	2.11135e-05	2.0178e-06	0	0
P0AD59	ivy	Inhibitor of vertebrate lysozyme	no	Others	2.39748e-06	8.50268e-07	3.9722e-07	8.88212e-07	3.23223e-08	6.99692e-08	5.69659e-06	2.54896e-06
P0AD61	pykF	Pyruvate kinase I	no	Others	4.48908e-05	2.09166e-06	4.90867e-05	2.45207e-06	4.45344e-05	4.13997e-06	2.82872e-05	2.60155e-06
P0AD65	mrdA	Penicillin-binding protein 2	YES	Others	8.97296e-06	6.72037e-06	5.14896e-05	8.4979e-06	4.88526e-05	5.35829e-06	1.14718e-05	9.06578e-06
P0AD68	ftsI	Peptidoglycan synthase FtsI	YES	Others	1.87652e-05	8.18268e-06	1.86523e-05	1.14172e-05	2.25658e-05	7.48878e-06	2.05891e-05	6.434e-06
P0AD70	ampH	D-alanyl-D-alanine-carboxypeptidase/endopeptidase AmpH	no	Others	1.38647e-06	5.17326e-07	1.08494e-05	2.41554e-06	9.93739e-06	2.836e-06	7.54227e-06	1.18021e-06
P0ADA3	nlpD	Murein hydrolase activator NlpD	no	Others	0.000112788	4.59866e-06	6.42656e-05	8.09307e-06	7.60846e-05	5.56489e-06	0.000152923	6.54529e-06
P0ADA5	yajG	Uncharacterized lipoprotein YajG	no	Others	0.00050345	0.000154623	0.000630218	0.000188787	0.000629541	0.000159024	0.00049072	9.511e-05
P0ADA7	osmB	Osmotically-inducible lipoprotein B	no	Others	0	0	6.23726e-05	3.74197e-05	1.33096e-05	3.81616e-06	0	0
P0ADB1	osmE	Osmotically-inducible lipoprotein E	no	Others	0.000100768	1.60213e-05	7.58901e-05	1.95532e-05	5.90796e-05	1.36765e-05	9.44749e-05	2.05549e-05
P0ADC1	lptE	LPS-assembly lipoprotein LptE	YES	Others	7.32069e-06	7.11228e-06	4.27955e-05	1.04577e-05	3.64731e-05	1.10899e-05	1.17995e-05	1.1303e-05
P0ADC3	lolC	Lipoprotein-releasing system transmembrane protein LolC	YES	Others	3.20871e-05	2.87139e-06	5.78138e-05	6.23943e-06	5.22959e-05	8.15093e-06	3.21015e-05	5.18655e-06
P0ADC6	lptG	Lipopolysaccharide export system permease protein LptG	YES	Others	2.68922e-05	6.54654e-06	4.55726e-05	1.77269e-05	4.26595e-05	1.21255e-05	3.10352e-05	1.09403e-05
P0ADD5	yjjP	Inner membrane protein YjjP	no	Others	0	0	0	0	0	0	0	0
P0ADE8	ygfZ	tRNA-modifying protein YgfZ	no	Others	9.41681e-06	1.66605e-06	3.44916e-06	1.49457e-06	5.25763e-06	8.87687e-07	8.31928e-06	1.73336e-06
P0ADG4	suhB	Inositol-1-monophosphatase	YES	Others	2.58402e-05	2.86143e-06	6.55962e-05	7.72819e-06	4.94883e-05	3.35021e-06	1.36427e-05	4.78954e-07
P0ADG7	guaB	Inosine-5-monophosphate dehydrogenase	no	Others	8.69648e-05	9.28263e-06	9.12523e-05	1.17729e-05	8.06833e-05	2.52309e-06	4.90334e-05	3.18581e-06
P0ADK0	yiaF	Uncharacterized protein YiaF	no	Others	0.000164055	3.56509e-05	0.000185437	1.45842e-05	0.000157854	3.58077e-05	0.000162827	3.29092e-05
P0ADK8	yibL	Uncharacterized protein YibL	no	Others	1.77842e-06	9.53422e-07	2.37038e-06	2.18097e-06	1.07297e-06	4.88853e-07	0	0
P0ADN2	yifE	UPF0438 protein YifE	no	Others	1.54492e-05	2.01885e-06	4.42494e-06	2.22974e-06	7.31436e-06	2.00027e-06	7.54667e-06	1.30872e-06
P0ADN6	yifL	Uncharacterized lipoprotein YifL	no	Others	2.1219e-05	4.67947e-06	3.43311e-05	3.73604e-06	2.8793e-05	8.84754e-06	2.60957e-05	4.68193e-06
P0ADP0	yigB	Flavin mononucleotide phosphatase YigB	no	Others	0	0	1.53782e-06	7.26094e-07	1.8663e-06	8.09385e-07	0	0
P0ADP2	yigI	Uncharacterized protein YigI	no	Others	0	0	5.39174e-06	1.26646e-06	6.36487e-06	1.22376e-06	0	0
P0ADP9	yihD	Protein YihD	no	Others	2.21587e-06	5.9099e-07	7.76074e-07	5.04084e-07	9.69754e-07	8.4196e-07	2.08777e-06	6.00932e-07
P0ADQ2	yiiD	Uncharacterized protein YiiD	no	Others	2.59313e-07	1.73966e-07	3.84151e-06	6.4913e-07	2.86455e-06	2.68051e-06	3.72221e-08	8.32312e-08
P0ADR6	rlmM	Ribosomal RNA large subunit methyltransferase M	no	Others	6.42703e-07	3.78915e-07	9.08434e-06	8.87489e-07	5.96662e-06	5.81892e-07	0	0
P0ADR8	ygdH	LOG family protein YgdH	no	Others	1.25022e-05	2.89906e-06	1.69461e-05	1.71728e-06	1.81305e-05	9.85945e-07	5.53566e-06	3.64066e-07
P0ADS2	zapA	Cell division protein ZapA	no	Others	0	0	4.14386e-08	9.26596e-08	0	0	0	0
P0ADS6	yggE	Uncharacterized protein YggE	no	Others	1.01218e-05	2.16695e-06	2.44508e-05	4.67207e-06	1.21588e-05	1.20093e-06	3.2827e-05	3.58292e-06
P0ADT2	ygiB	UPF0441 protein YgiB	no	Others	5.33813e-06	1.88973e-06	1.06073e-06	1.7031e-06	1.37877e-06	3.08301e-06	1.99557e-06	4.41968e-06
P0ADT5	ygiC	Putative acid--amine ligase YgiC	no	Others	6.36982e-06	8.28416e-07	1.98985e-05	1.64634e-06	1.63971e-05	1.2676e-06	6.00168e-06	6.65295e-07
P0ADT8	ygiM	Uncharacterized protein YgiM	no	Others	5.89086e-05	6.59563e-06	6.07891e-05	1.46792e-05	4.83352e-05	6.76857e-06	5.54477e-05	1.12557e-05
P0ADU2	ygiN	Probable quinol monooxygenase YgiN	no	Others	0	0	0	0	0	0	0	0
P0ADV1	lptA	Lipopolysaccharide export system protein LptA	YES	Others	3.38712e-05	5.31768e-06	2.38295e-05	7.37404e-06	2.22666e-05	2.81998e-06	5.04827e-05	5.0288e-06
P0ADV7	mlaC	Probable phospholipid-binding protein MlaC	no	Others	2.09515e-06	8.58801e-07	0	0	2.57701e-07	3.01395e-07	2.7539e-06	3.91134e-07
P0ADV9	lptC	Lipopolysaccharide export system protein LptC	YES	Others	2.76538e-05	2.62984e-06	2.87641e-05	6.48123e-06	3.14908e-05	8.69198e-06	2.17145e-05	7.2998e-06
P0ADW3	yhcB	Inner membrane protein YhcB	no	Others	0.00021207	1.4172e-05	0.000210085	2.57834e-05	0.000178243	2.03015e-05	0.000211201	1.30588e-05
P0ADX1	yhfA	Protein YhfA	no	Others	0	0	0	0	0	0	0	0
P0ADY1	ppiD	Peptidyl-prolyl cis-trans isomerase D	no	Others	0.000658971	4.11214e-05	0.000924295	4.70775e-05	0.000749755	5.82959e-05	0.000559416	2.09579e-05
P0ADZ7	yajC	UPF0092 membrane protein YajC	no	Others	0.000318851	2.46155e-05	0.000199724	1.06114e-05	0.000263397	4.60663e-05	0.000344455	1.96001e-05
P0AE01	trmJ	tRNA (cytidine/uridine-2-O-)-methyltransferase TrmJ	no	Others	0	0	1.20188e-05	1.21804e-06	1.01944e-05	5.15323e-07	0	0
P0AE06	acrA	Multidrug efflux pump subunit AcrA	no	Others	0.000538022	3.37075e-05	0.000803426	6.20596e-05	0.000672739	2.29406e-05	0.000523631	4.72405e-05
P0AE08	ahpC	Alkyl hydroperoxide reductase subunit C	no	Others	0.000196263	3.05752e-05	0.000149786	1.76918e-05	0.000130819	1.56296e-05	0.000171994	1.67709e-05
P0AE12	amn	AMP nucleosidase	no	Others	0	0	8.4308e-07	7.14481e-07	7.03325e-07	5.90771e-07	0	0
P0AE18	map	Methionine aminopeptidase	YES	Others	7.53404e-06	1.29552e-06	1.63611e-05	2.21795e-06	2.10428e-05	1.14657e-06	4.36327e-06	1.06782e-06
P0AE22	aphA	Class B acid phosphatase	no	Others	2.79706e-05	6.86609e-06	2.39507e-07	5.35553e-07	2.80731e-06	1.45127e-06	7.47441e-05	5.2958e-06
P0AE52	bcp	Putative peroxiredoxin bcp	no	Others	4.57346e-06	8.37075e-07	7.31215e-06	1.41967e-06	3.96365e-06	6.08148e-07	3.56626e-06	1.23242e-06
P0AE67	cheY	Chemotaxis protein CheY	no	Others	4.07695e-05	5.09039e-06	0	0	0	0	3.29664e-05	6.8876e-06
P0AE78	corC	Magnesium and cobalt efflux protein CorC	no	Others	1.26309e-06	1.97824e-07	1.93734e-05	1.4696e-06	2.30465e-05	3.41016e-07	1.95668e-06	4.72145e-07
P0AE88	cpxR	Transcriptional regulatory protein CpxR	no	Others	7.21711e-06	2.57369e-06	4.49913e-06	9.90628e-07	3.83192e-06	8.1864e-07	4.56748e-06	1.35503e-06
P0AE91	creA	Protein CreA	no	Others	6.05988e-06	1.68124e-06	7.04056e-06	6.61341e-07	1.07851e-05	1.21261e-06	3.25173e-06	5.77902e-07
P0AEB2	dacA	D-alanyl-D-alanine carboxypeptidase DacA	no	Others	0.000395303	3.76894e-05	0.000661718	3.68834e-05	0.000571133	2.55338e-05	0.000380316	3.23053e-05
P0AEB7	yoaB	RutC family protein YoaB	no	Others	3.97775e-07	3.46878e-07	7.89646e-06	1.67229e-06	8.65253e-06	1.89527e-06	1.23819e-07	2.24995e-07
P0AEC3	arcB	Aerobic respiration control sensor protein ArcB	no	Others	9.331e-05	4.35844e-06	9.48347e-05	8.2884e-06	0.000117367	1.08778e-05	9.63167e-05	3.509e-06
P0AEC5	barA	Signal transduction histidine-protein kinase BarA	no	Others	9.62837e-06	7.72434e-06	1.18301e-05	5.30786e-06	2.26401e-05	6.55998e-06	9.56552e-06	7.01255e-06
P0AED0	uspA	Universal stress protein A	no	Others	0.00129697	0.000103752	0.000536059	0.000112183	0.000724034	0.000101402	0.00116991	0.000103486
P0AED5	uvrY	Response regulator UvrY	no	Others	5.59642e-07	3.63546e-07	1.23256e-06	1.02271e-06	8.31273e-07	9.59695e-07	6.82467e-08	1.52604e-07
P0AED7	dapE	Succinyl-diaminopimelate desuccinylase	no	Others	0	0	8.76571e-06	2.453e-06	5.89361e-06	9.973e-07	0	0
P0AEE1	dcrB	Protein DcrB	no	Others	0.000197181	1.25681e-05	0.000248174	3.18001e-05	0.00022251	5.73843e-06	0.000217841	1.80306e-05
P0AEE5	mglB	D-galactose-binding periplasmic protein	no	Others	0.000121144	3.8775e-05	1.8163e-06	3.83387e-06	1.29727e-05	9.03836e-06	0.000111894	1.03253e-05
P0AEG4	dsbA	Thiol:disulfide interchange protein DsbA	no	Others	1.45477e-05	1.28111e-06	6.16346e-06	2.17026e-06	5.23786e-06	1.01727e-06	1.35841e-05	7.18484e-07
P0AEG6	dsbC	Thiol:disulfide interchange protein DsbC	no	Others	1.48219e-06	3.21583e-07	6.02918e-07	4.12687e-07	1.60686e-07	2.92674e-07	4.37491e-06	7.48922e-07
P0AEH1	rseP	Regulator of sigma-E protease RseP	YES	Others	3.0899e-05	1.41805e-06	3.95149e-05	2.63206e-06	3.92211e-05	2.94665e-06	3.07333e-05	1.25139e-06
P0AEI1	miaB	tRNA-2-methylthio-N(6)-dimethylallyladenosine synthase	no	Others	4.6395e-05	3.46112e-06	0.000106778	7.4039e-06	9.51386e-05	4.93742e-06	4.65095e-05	2.02619e-06
P0AEI4	rimO	Ribosomal protein S12 methylthiotransferase RimO	no	Others	1.04021e-05	5.36458e-07	9.11266e-05	4.39753e-06	5.94619e-05	4.69696e-06	7.98963e-06	1.64168e-06
P0AEK2	fabG	3-oxoacyl-[acyl-carrier-protein] reductase FabG	YES	Others	3.73922e-05	3.86691e-06	4.69522e-05	3.62098e-06	4.43345e-05	3.31503e-06	3.38573e-05	5.28092e-06
P0AEK4	fabI	Enoyl-[acyl-carrier-protein] reductase [NADH] FabI	YES	Others	0.000123719	1.49615e-05	0.000131098	3.81803e-05	0.000125688	4.93758e-06	6.35897e-05	1.69969e-06
P0AEM0	fkpB	FKBP-type 16 kDa peptidyl-prolyl cis-trans isomerase	no	Others	0	0	4.72555e-07	3.77729e-07	2.17949e-06	5.91741e-07	0	0
P0AEM4	flgM	Negative regulator of flagellin synthesis	no	Others	0	0	0	0	0	0	0	0
P0AEM6	fliA	RNA polymerase sigma factor FliA	no	Others	9.10298e-06	3.67766e-06	0	0	0	0	1.16671e-05	2.92849e-06
P0AEM9	fliY	Cystine-binding periplasmic protein	no	Others	6.62407e-06	3.07589e-06	0	0	0	0	6.86379e-06	1.21518e-06
P0AEN1	fre	NAD(P)H-flavin reductase	no	Others	3.35284e-06	4.92858e-07	1.97924e-05	2.9135e-06	2.04447e-05	2.26177e-06	4.34768e-06	2.86158e-07
P0AEP3	galU	UTP--glucose-1-phosphate uridylyltransferase	no	Others	1.99227e-05	2.67951e-06	9.34675e-05	3.51691e-06	6.27172e-05	3.35671e-06	1.95462e-05	1.23097e-06
P0AEP7	gcl	Glyoxylate carboligase	no	Others	6.84417e-06	3.26424e-06	0	0	0	0	1.19838e-06	1.16695e-06
P0AEP9	glcD	Glycolate oxidase subunit GlcD	no	Others	1.81409e-05	9.68142e-06	0	0	3.19838e-06	7.1518e-06	1.57615e-05	3.75654e-06
P0AEQ3	glnH	Glutamine-binding periplasmic protein	no	Others	3.72393e-05	1.1234e-05	1.06597e-06	9.21921e-07	5.30711e-06	1.90011e-06	3.11505e-05	4.77897e-06
P0AER0	glpF	Glycerol uptake facilitator protein	no	Others	1.16162e-05	3.91072e-06	2.27966e-05	8.46596e-06	9.999e-06	9.45609e-06	1.77349e-05	3.60257e-06
P0AES0	gss	Bifunctional glutathionylspermidine synthetase/amidase;Glutathionylspermidine amidase;Glutathionylspermidine synthetase	no	Others	0	0	2.97857e-07	5.46027e-07	0	0	0	0
P0AES2	gudD	Glucarate dehydratase	no	Others	0	0	0	0	0	0	1.41667e-08	3.16777e-08
P0AES4	gyrA	DNA gyrase subunit A	YES	Others	3.1148e-05	5.99975e-06	0.000185608	8.90653e-06	0.000170707	6.62757e-06	2.38707e-05	1.92042e-06
P0AES6	gyrB	DNA gyrase subunit B	YES	Others	0.000105273	1.26474e-05	0.000332634	2.86696e-05	0.000243411	1.50269e-05	9.26214e-05	1.81354e-05
P0AES9	hdeA	Acid stress chaperone HdeA	no	Others	2.34141e-06	1.65965e-06	0	0	0	0	1.2502e-06	1.38482e-06
P0AET8	hdhA	7-alpha-hydroxysteroid dehydrogenase	no	Others	0	0	0	0	0	0	0	0
P0AEU0	hisJ	Histidine-binding periplasmic protein	no	Others	2.87364e-07	4.14404e-07	6.57834e-09	1.47096e-08	3.82541e-08	8.55387e-08	3.9851e-07	4.74791e-07
P0AEU7	skp	Chaperone protein Skp	no	Others	0.000130579	1.03894e-05	0.000117124	1.35904e-05	0.000124226	1.27788e-05	0.00014434	7.93247e-06
P0AEW6	gsk	Inosine-guanosine kinase	no	Others	5.21705e-06	1.19026e-06	3.74709e-05	4.17012e-06	3.49804e-05	1.8956e-06	2.0352e-06	7.88645e-07
P0AEW9	fruK	1-phosphofructokinase	no	Others	0	0	1.30636e-06	8.74007e-07	3.02416e-08	6.76223e-08	0	0
P0AEX9	malE	Maltose-binding periplasmic protein	no	Others	0.000266874	4.18306e-05	2.3124e-06	4.74365e-06	2.42127e-05	1.07768e-05	0.0002698	1.78108e-05
P0AEY5	mdaB	Modulator of drug activity B	no	Others	0	0	0	0	0	0	0	0
P0AEZ3	minD	Septum site-determining protein MinD	YES	Others	6.65874e-05	1.14251e-05	0.000120538	9.55703e-06	0.000111284	1.66389e-05	0.000141171	1.25071e-05
P0AEZ9	moaB	Molybdenum cofactor biosynthesis protein B	no	Others	6.54693e-06	2.57741e-06	1.14081e-05	2.31726e-06	9.29925e-06	3.04274e-06	6.06355e-06	5.36404e-07
P0AF03	mog	Molybdopterin adenylyltransferase	no	Others	0	0	2.87934e-07	5.70538e-07	1.58031e-07	2.806e-07	0	0
P0AF08	mrp	Protein mrp	no	Others	8.9165e-06	1.95862e-06	1.56764e-05	2.44361e-06	1.56448e-05	1.1886e-06	8.93207e-06	3.0864e-06
P0AF12	mtnN	5-methylthioadenosine/S-adenosylhomocysteine nucleosidase	no	Others	0	0	3.55356e-08	5.04965e-08	0	0	0	0
P0AF18	nagA	N-acetylglucosamine-6-phosphate deacetylase	no	Others	0	0	0	0	0	0	0	0
P0AF20	nagC	N-acetylglucosamine repressor	no	Others	1.23183e-06	3.43238e-07	4.7088e-06	7.04234e-07	4.15501e-06	6.10481e-07	1.56563e-08	3.50085e-08
P0AF24	nagD	Ribonucleotide monophosphatase NagD	no	Others	8.10542e-07	8.8309e-07	4.87289e-06	1.03065e-06	4.02618e-06	1.28092e-06	0	0
P0AF26	narJ	Nitrate reductase molybdenum cofactor assembly chaperone NarJ	no	Others	2.51137e-06	9.02288e-07	0	0	2.70494e-06	2.71477e-06	9.82988e-07	9.77657e-07
P0AF28	narL	Nitrate/nitrite response regulator protein NarL	no	Others	1.75784e-05	2.74815e-06	9.29745e-06	2.77418e-06	1.88329e-05	3.68752e-06	1.17919e-05	3.20437e-06
P0AF36	zapB	Cell division protein ZapB	no	Others	2.10777e-05	3.41705e-06	1.38442e-05	1.52942e-06	1.15198e-05	2.86201e-06	2.44307e-05	1.48478e-06
P0AF70	yjeI	Uncharacterized protein YjeI	no	Others	0.00029112	3.10521e-05	0.000165006	2.02158e-05	0.000165016	1.57228e-05	0.0002455	1.9431e-05
P0AF90	rraB	Regulator of ribonuclease activity B	no	Others	0.000103523	2.60764e-05	0.000123055	5.63979e-05	0.000147366	1.66085e-05	6.15191e-05	5.83217e-06
P0AF93	ridA	2-iminobutanoate/2-iminopropanoate deaminase	no	Others	3.77539e-05	6.05875e-06	4.63005e-06	1.60758e-06	9.9876e-06	1.2206e-06	2.64143e-05	2.8119e-06
P0AF96	tabA	Toxin-antitoxin biofilm protein TabA	no	Others	0	0	0	0	0	0	0	0
P0AF98	lptF	Lipopolysaccharide export system permease protein LptF	YES	Others	2.68142e-05	6.42657e-06	4.41966e-05	7.38396e-06	4.2263e-05	1.10007e-05	2.26469e-05	7.28467e-06
P0AFA2	narX	Nitrate/nitrite sensor protein NarX	no	Others	6.20208e-06	7.57188e-06	2.59163e-05	9.02153e-06	4.50271e-05	1.23371e-05	1.11104e-05	6.79235e-06
P0AFA7	nhaB	Na(+)/H(+) antiporter NhaB	no	Others	3.7647e-05	1.56246e-05	3.84282e-05	1.59467e-05	2.8918e-05	1.6691e-05	3.52114e-05	2.38188e-05
P0AFC3	nuoA	NADH-quinone oxidoreductase subunit A	no	Others	0.000125211	7.18299e-06	9.90138e-05	7.33978e-06	0.000125416	1.06182e-05	0.000140343	1.52639e-05
P0AFC7	nuoB	NADH-quinone oxidoreductase subunit B	no	Others	0.000488552	3.15238e-05	0.000386977	8.83287e-05	0.000451435	4.7002e-05	0.00051563	2.53751e-05
P0AFD1	nuoE	NADH-quinone oxidoreductase subunit E	no	Others	0.000367832	1.72893e-05	0.000286001	5.18268e-05	0.00029059	3.74258e-05	0.000383224	5.74623e-05
P0AFD6	nuoI	NADH-quinone oxidoreductase subunit I	no	Others	0.000306498	1.01194e-05	0.00024842	4.05313e-05	0.000291962	1.66216e-05	0.000304905	1.6773e-05
P0AFE8	nuoM	NADH-quinone oxidoreductase subunit M	no	Others	0.000127007	4.99739e-05	0.000102784	6.52713e-05	8.64343e-05	5.13109e-05	9.11447e-05	5.54032e-05
P0AFF2	nupC	Nucleoside permease NupC	no	Others	0.000190464	4.16683e-05	8.85596e-05	1.8798e-05	9.37835e-05	1.68698e-05	0.000156182	2.72145e-05
P0AFF6	nusA	Transcription termination/antitermination protein NusA	YES	Others	0.000139437	1.32704e-05	0.000208274	2.32386e-05	0.000170767	6.38507e-06	8.55281e-05	8.63706e-06
P0AFG0	nusG	Transcription termination/antitermination protein NusG	YES	Others	5.83256e-05	5.45481e-06	9.76913e-05	1.83106e-05	8.97999e-05	9.89725e-06	4.34513e-05	7.79508e-06
P0AFG3	sucA	2-oxoglutarate dehydrogenase E1 component	no	Others	0.000227329	4.73455e-05	0.000700717	5.15972e-05	0.000955874	9.81393e-05	0.000180234	1.02432e-05
P0AFG6	sucB	Dihydrolipoyllysine-residue succinyltransferase component of 2-oxoglutarate dehydrogenase complex	no	Others	0.000163707	5.26823e-05	0.000246414	3.52699e-05	0.000295776	4.01783e-05	0.000136344	9.22969e-06
P0AFG8	aceE	Pyruvate dehydrogenase E1 component	no	Others	0.0007171	0.000184783	0.00323444	0.000612609	0.00203175	0.000109517	0.00060023	5.61767e-05
P0AFH2	oppB	Oligopeptide transport system permease protein OppB	no	Others	9.25589e-05	1.27129e-05	0.000102945	1.97747e-05	0.000101523	1.41255e-05	0.000103406	1.2877e-05
P0AFH6	oppC	Oligopeptide transport system permease protein OppC	no	Others	3.5042e-05	3.97575e-06	3.42738e-05	6.44697e-06	4.07444e-05	7.81248e-06	3.99324e-05	2.27009e-06
P0AFI2	parC	DNA topoisomerase 4 subunit A	YES	Others	2.09988e-05	2.06893e-06	5.84961e-05	6.95178e-06	4.93593e-05	2.2668e-06	9.8014e-06	7.22983e-07
P0AFI7	pdxH	Pyridoxine/pyridoxamine 5-phosphate oxidase	no	Others	1.13961e-06	5.20157e-07	2.28803e-06	6.28123e-07	2.51738e-06	3.87459e-07	1.19777e-08	2.67829e-08
P0AFJ7	pitA	Low-affinity inorganic phosphate transporter 1	no	Others	0.000212394	5.10303e-05	0.000258732	1.4806e-05	0.000236014	7.99982e-05	0.000215457	5.82828e-05
P0AFK9	potD	Spermidine/putrescine-binding periplasmic protein	no	Others	1.08835e-05	2.06397e-06	3.0586e-06	1.51096e-06	6.14858e-06	2.52109e-06	1.4075e-05	3.45129e-06
P0AFL3	ppiA	Peptidyl-prolyl cis-trans isomerase A	no	Others	2.91865e-06	1.32498e-06	0	0	1.81137e-07	3.01216e-07	1.71238e-06	5.30322e-07
P0AFL6	ppx	Exopolyphosphatase	no	Others	0	0	1.31121e-05	4.17283e-06	8.62813e-06	6.97945e-07	8.56088e-07	1.56954e-06
P0AFM2	proX	Glycine betaine-binding periplasmic protein	no	Others	0.000135973	5.4154e-06	8.48403e-05	2.74275e-05	8.32572e-05	6.12145e-06	0.00011328	1.21797e-05
P0AFM6	pspA	Phage shock protein A	no	Others	2.10716e-06	3.74471e-07	1.87602e-05	4.84221e-06	1.0945e-05	6.8467e-07	2.45604e-06	4.16077e-07
P0AFP4	ybbO	Uncharacterized oxidoreductase YbbO	no	Others	8.85417e-06	5.59881e-06	1.97529e-05	4.59875e-06	1.34332e-05	8.43917e-06	1.03382e-05	2.54655e-06
P0AFP6	ybgI	Putative GTP cyclohydrolase 1 type 2	no	Others	1.03854e-05	9.48704e-07	6.68981e-06	9.00585e-07	7.35222e-06	1.77766e-06	6.00446e-06	9.31679e-07
P0AFQ7	ycfH	Uncharacterized deoxyribonuclease YcfH	no	Others	0	0	3.64809e-07	3.35232e-07	0	0	0	0
P0AFR2	dauA	C4-dicarboxylic acid transporter DauA	no	Others	9.57217e-06	1.03495e-05	2.9705e-05	2.72427e-05	5.22334e-05	1.56311e-05	2.46075e-05	3.06435e-06
P0AFR4	yciO	Uncharacterized protein YciO	no	Others	4.7857e-08	9.49413e-08	1.62274e-06	8.08575e-07	6.24475e-07	6.60465e-07	6.33591e-08	1.41675e-07
P0AFU4	glrR	Transcriptional regulatory protein GlrR	no	Others	2.24024e-07	1.96333e-07	1.43983e-06	5.37086e-07	1.59561e-06	5.08007e-07	0	0
P0AFU8	ribC	Riboflavin synthase	YES	Others	0	0	5.34401e-07	5.47845e-07	0	0	0	0
P0AFW4	rnk	Regulator of nucleoside diphosphate kinase	no	Others	0	0	0	0	0	0	0	0
P0AFW8	rof	Protein rof	no	Others	0	0	0	0	0	0	0	0
P0AFX4	rsd	Regulator of sigma D	no	Others	1.88691e-07	4.21927e-07	0	0	0	0	7.56436e-07	1.26213e-06
P0AFX7	rseA	Anti-sigma-E factor RseA	no	Others	6.34035e-05	1.81782e-05	3.88016e-05	4.51562e-06	4.13841e-05	8.81285e-06	6.36389e-05	5.76016e-06
P0AFX9	rseB	Sigma-E factor regulatory protein RseB	no	Others	2.63885e-05	5.71664e-06	2.91607e-05	8.17235e-06	2.89774e-05	3.35106e-06	2.91264e-05	1.74479e-06
P0AFY8	seqA	Negative modulator of initiation of replication	no	Others	2.05867e-06	2.70836e-06	2.01961e-07	4.51599e-07	0	0	0	0
P0AFZ1	sseB	Protein SseB	no	Others	2.81538e-06	1.03086e-06	2.10516e-05	3.10878e-06	1.67929e-05	2.80192e-06	3.78147e-06	1.55912e-06
P0AFZ3	sspB	Stringent starvation protein B	no	Others	4.32115e-08	8.42673e-08	1.0709e-06	1.4224e-06	1.62877e-06	1.80224e-07	6.77177e-08	1.51421e-07
P0AG00	wzzE	Lipopolysaccharide biosynthesis protein WzzE	no	Others	6.66516e-05	3.66119e-06	8.97618e-05	3.84315e-06	8.71515e-05	8.53929e-06	6.60447e-05	6.1161e-06
P0AG07	rpe	Ribulose-phosphate 3-epimerase	no	Others	0	0	0	0	0	0	0	0
P0AG14	sohB	Probable protease SohB	no	Others	8.58419e-05	1.37905e-05	0.000131821	6.81896e-06	0.000127595	1.20463e-05	9.48746e-05	1.66185e-05
P0AG16	purF	Amidophosphoribosyltransferase	no	Others	0	0	0	0	0	0	0	0
P0AG20	relA	GTP pyrophosphokinase	no	Others	1.58567e-05	1.84506e-06	2.36915e-05	2.62572e-06	1.98516e-05	2.99121e-06	5.95151e-06	4.05641e-07
P0AG24	spoT	Bifunctional (p)ppGpp synthase/hydrolase SpoT;GTP pyrophosphokinase;Guanosine-3,5-bis(diphosphate) 3-pyrophosphohydrolase	YES	Others	4.93842e-06	4.30367e-07	2.82396e-05	4.92024e-06	2.47241e-05	1.82202e-06	2.08463e-06	3.33696e-07
P0AG27	yibN	Uncharacterized protein YibN	no	Others	0.000163028	1.18209e-05	0.000195903	1.5955e-05	0.00018772	1.1956e-05	0.000161695	1.11881e-05
P0AG30	rho	Transcription termination factor Rho	YES	Others	0.000206368	1.17838e-05	0.000485073	3.17833e-05	0.000344329	9.11375e-06	9.74992e-05	4.06472e-06
P0AG40	ribF	Riboflavin biosynthesis protein RibF;Riboflavin kinase;FMN adenylyltransferase	YES	Others	0	0	1.24992e-07	8.24221e-08	5.26888e-08	1.03188e-07	0	0
P0AG86	secB	Protein-export protein SecB	no	Others	0.000125942	1.25369e-05	0.000149232	3.67682e-05	0.0001804	1.82279e-05	9.36365e-05	8.23886e-06
P0AG90	secD	Protein translocase subunit SecD	YES	Others	0.000455305	4.05754e-05	0.000533224	2.41771e-05	0.000441908	4.74107e-05	0.000431705	4.30779e-05
P0AG93	secF	Protein translocase subunit SecF	YES	Others	0.000197902	1.07305e-05	0.000201063	2.23638e-05	0.000181773	3.46617e-05	0.000157922	2.17221e-05
P0AG99	secG	Protein-export membrane protein SecG	no	Others	6.39336e-05	5.32945e-06	0.000106268	4.24383e-06	8.78985e-05	1.05215e-05	7.71787e-05	1.18037e-05
P0AGA2	secY	Protein translocase subunit SecY	YES	Others	0.000452546	7.96388e-05	0.000606587	3.93333e-05	0.000492216	9.34568e-05	0.000457008	0.000111776
P0AGB3	rpoH	RNA polymerase sigma factor RpoH	no	Others	0	0	0	0	9.89819e-08	2.2133e-07	0	0
P0AGD3	sodB	Superoxide dismutase [Fe]	no	Others	5.31722e-05	1.00611e-05	2.3488e-05	8.2982e-06	4.16509e-05	7.76113e-06	4.34948e-05	4.41567e-06
P0AGD7	ffh	Signal recognition particle protein	YES	Others	7.68252e-05	4.68181e-06	0.000116302	1.64012e-05	8.60966e-05	7.83539e-06	5.77807e-05	2.67557e-06
P0AGE0	ssb	Single-stranded DNA-binding protein	YES	Others	6.31011e-05	1.07402e-05	2.57056e-05	7.70747e-06	3.64701e-05	7.91117e-06	2.36738e-05	5.02489e-06
P0AGE6	chrR	Chromate reductase	no	Others	0	0	6.38178e-07	3.78596e-07	1.31167e-07	2.15061e-07	0	0
P0AGG0	thiL	Thiamine-monophosphate kinase	YES	Others	0	0	6.6026e-06	1.81426e-06	6.20787e-06	1.86179e-06	0	0
P0AGG2	tesB	Acyl-CoA thioesterase 2	no	Others	0	0	1.26716e-06	2.82724e-07	0	0	0	0
P0AGG4	trxC	Thioredoxin-2	no	Others	0	0	0	0	0	0	0	0
P0AGI8	trkA	Trk system potassium uptake protein TrkA	no	Others	3.10628e-05	8.87122e-06	5.74132e-05	1.46978e-06	5.04543e-05	7.30543e-06	3.78291e-05	3.12094e-06
P0AGJ5	yfiF	Uncharacterized tRNA/rRNA methyltransferase YfiF	no	Others	2.62284e-05	4.64688e-06	3.76346e-05	2.73289e-06	3.40051e-05	4.96782e-06	9.63872e-06	3.37349e-07
P0AGK4	yhbY	RNA-binding protein YhbY	no	Others	3.56378e-05	6.70755e-06	3.31467e-05	5.6616e-06	3.59171e-05	2.82484e-06	1.52668e-05	2.60732e-06
P0AGK8	iscR	HTH-type transcriptional regulator IscR	no	Others	2.84946e-07	2.48254e-07	4.24864e-06	1.60971e-06	1.72974e-06	1.79932e-06	2.21698e-07	1.59548e-07
P0AGL7	rsmE	Ribosomal RNA small subunit methyltransferase E	no	Others	0	0	2.87425e-06	8.05583e-07	2.52769e-06	3.07687e-07	0	0
P0C037	yaiE	UPF0345 protein YaiE	no	Others	0	0	0	0	0	0	0	0
P0C093	slmA	Nucleoid occlusion factor SlmA	no	Others	1.37683e-06	5.09616e-07	1.56379e-06	1.69251e-06	2.17411e-06	8.39688e-07	0	0
P0C0K3	rdoA	Protein RdoA	no	Others	0	0	0	0	0	0	0	0
P0C0L2	osmC	Peroxiredoxin OsmC	no	Others	0	0	0	0	0	0	0	0
P0C0L7	proP	Proline/betaine transporter	no	Others	7.14295e-05	2.04658e-05	0.000117043	4.80694e-05	5.57659e-05	1.53696e-05	5.44416e-05	1.72826e-05
P0C0L9	iscX	Protein IscX	no	Others	0	0	1.514e-07	3.38541e-07	0	0	0	0
P0C0R7	rlmE	Ribosomal RNA large subunit methyltransferase E	no	Others	8.02175e-06	1.20897e-06	0.000134375	1.92312e-05	0.000118466	1.00376e-05	4.44667e-06	1.30692e-06
P0C0S1	mscS	Small-conductance mechanosensitive channel	no	Others	3.75992e-05	5.34036e-06	6.91349e-05	2.83199e-05	4.3811e-05	8.80463e-06	3.23068e-05	3.65578e-06
P0C8J6	gatY	D-tagatose-1,6-bisphosphate aldolase subunit GatY	no	Others	0.000349883	5.48453e-05	0.000111412	2.73207e-05	0.000175512	3.26566e-05	0.000305107	1.85988e-05
P0C8J8	gatZ	D-tagatose-1,6-bisphosphate aldolase subunit GatZ	no	Others	0.000250542	6.68439e-05	0.000463163	0.000153363	0.000825781	0.000189953	0.000193279	2.42411e-05
P0C960	emtA	Endo-type membrane-bound lytic murein transglycosylase A	no	Others	7.87389e-06	4.63863e-06	4.02095e-05	4.09928e-06	4.08099e-05	4.16276e-06	2.89321e-06	1.72027e-06
P0CB39	eptC	Phosphoethanolamine transferase EptC	no	Others	9.53925e-05	7.65855e-06	0.000215215	1.5941e-05	0.000191644	1.25897e-05	9.66713e-05	4.27546e-06
P0CG19	rph	Inactive ribonuclease PH	no	Others	5.11778e-06	1.10348e-06	0.000151631	2.06719e-05	0.000131463	2.10943e-05	4.5931e-06	1.20247e-06
P0DMC5	rcsC	Sensor histidine kinase RcsC	no	Others	0	0	0.000136658	3.33425e-05	0.000142853	1.40636e-05	1.73773e-06	3.88567e-06
P0DMC7	rcsB	Transcriptional regulatory protein RcsB	no	Others	6.90663e-05	8.06945e-06	6.53852e-05	1.28397e-05	8.07539e-05	8.91112e-06	6.32176e-05	1.43025e-05
P10100	rlpA	Rare lipoprotein A	no	Others	0.000126625	1.28438e-05	0.000245091	1.70213e-05	0.000239445	9.75705e-06	0.0001454	3.31254e-06
P10121	ftsY	Signal recognition particle receptor FtsY	YES	Others	0.000107498	3.61533e-06	8.10502e-05	1.03806e-05	9.69554e-05	5.6615e-06	0.000124314	1.15321e-05
P10346	glnQ	Glutamine transport ATP-binding protein GlnQ	no	Others	0.000210155	2.29531e-05	9.98847e-05	1.73671e-05	0.000157369	4.34635e-05	0.000200409	5.57592e-05
P10384	fadL	Long-chain fatty acid transport protein	no	Others	0.000477492	8.82202e-05	0.000616694	6.59291e-05	0.000596429	7.23377e-05	0.000525625	0.000107078
P10408	secA	Protein translocase subunit SecA	YES	Others	0.000180401	1.48888e-05	0.000367598	5.32352e-05	0.000287423	2.20265e-05	0.000207454	5.46263e-06
P10441	lpxB	Lipid-A-disaccharide synthase	YES	Others	6.92446e-06	2.49189e-06	1.60417e-05	2.19457e-06	1.73101e-05	2.75059e-06	6.5812e-06	9.1579e-07
P10443	dnaE	DNA polymerase III subunit alpha	YES	Others	5.07633e-07	6.57737e-07	3.47081e-05	1.15563e-05	3.87874e-05	4.57308e-06	1.24899e-06	7.63496e-07
P10903	narK	Nitrate/nitrite transporter NarK	no	Others	0.000124837	4.18481e-05	0	0	8.82564e-05	7.93215e-05	0.000132629	2.94097e-05
P11557	damX	Cell division protein DamX	no	Others	0.000264429	1.35094e-05	0.000292459	2.04391e-05	0.000324669	2.66926e-05	0.000257382	1.58125e-05
P11880	murF	UDP-N-acetylmuramoyl-tripeptide--D-alanyl-D-alanine ligase	YES	Others	0	0	0	0	0	0	0	0
P12008	aroC	Chorismate synthase	no	Others	2.87002e-06	6.13013e-07	3.93275e-06	8.97478e-07	2.77148e-06	8.28454e-07	3.21146e-08	4.93784e-08
P12281	moeA	Molybdopterin molybdenumtransferase	no	Others	9.09021e-08	2.03263e-07	4.46898e-07	4.3244e-07	1.37564e-06	4.42162e-07	0	0
P12295	ung	Uracil-DNA glycosylase	no	Others	0	0	0	0	0	0	0	0
P12758	udp	Uridine phosphorylase	no	Others	0.000673756	0.000142887	0.00023191	6.99809e-05	0.000345902	7.45413e-05	0.000471012	3.95655e-05
P12994	ybhB	UPF0098 protein YbhB	no	Others	0	0	0	0	0	0	0	0
P13009	metH	Methionine synthase	no	Others	1.51083e-05	2.69113e-06	6.61519e-05	4.31502e-06	7.31014e-05	6.43776e-06	1.28853e-05	2.18883e-06
P13024	fdhE	Protein FdhE	no	Others	2.35404e-06	5.19237e-07	1.20246e-05	1.40456e-06	9.66353e-06	6.29385e-07	1.66006e-06	2.03275e-07
P13029	katG	Catalase-peroxidase	no	Others	0.000210235	5.68058e-05	2.10228e-05	5.13543e-06	5.08689e-05	2.56817e-05	0.000157247	9.5595e-06
P13036	fecA	Fe(3+) dicitrate transport protein FecA	no	Others	5.43721e-05	4.37113e-05	0	0	0	0	7.75981e-05	3.3774e-05
P14081	selB	Selenocysteine-specific elongation factor	no	Others	8.12796e-06	4.78427e-07	1.35487e-05	1.21924e-06	1.43019e-05	1.40908e-06	3.98826e-06	2.85417e-07
P14175	proV	Glycine betaine/L-proline transport ATP-binding protein ProV	no	Others	0.000381223	4.65446e-05	0.00054617	7.61697e-05	0.000397114	3.3062e-05	0.000383779	5.0421e-05
P14176	proW	Glycine betaine/L-proline transport system permease protein ProW	no	Others	3.76984e-05	3.74978e-05	4.92692e-05	2.47655e-05	6.08552e-05	1.33953e-05	6.46933e-05	1.95399e-05
P14900	murD	UDP-N-acetylmuramoylalanine--D-glutamate ligase	YES	Others	0	0	0	0	0	0	0	0
P15034	pepP	Xaa-Pro aminopeptidase	no	Others	1.24884e-06	6.08467e-07	6.99336e-06	1.87364e-06	9.92317e-06	1.46368e-06	2.8236e-07	3.16937e-07
P15038	helD	Helicase IV	no	Others	6.44934e-06	1.6485e-06	2.3022e-05	3.01577e-06	2.17852e-05	2.19113e-06	3.55067e-06	8.81847e-07
P15042	ligA	DNA ligase	YES	Others	7.2686e-07	6.84509e-07	8.12266e-06	2.16744e-06	7.08682e-06	4.92329e-07	6.14255e-07	3.60214e-07
P15078	cstA	Carbon starvation protein A	no	Others	0.000255043	5.73141e-05	1.90153e-05	1.18651e-05	5.82161e-05	1.25692e-05	0.000247773	3.60309e-05
P15254	purL	Phosphoribosylformylglycinamidine synthase	no	Others	1.72591e-06	1.29579e-06	4.10941e-05	9.32914e-06	5.05664e-05	4.30271e-06	5.72958e-07	8.64176e-07
P15288	pepD	Cytosol non-specific dipeptidase	no	Others	3.1314e-05	5.04311e-06	2.67401e-05	3.81444e-06	2.92666e-05	4.65836e-06	2.35325e-05	4.26799e-06
P15639	purH	Bifunctional purine biosynthesis protein PurH;Phosphoribosylaminoimidazolecarboxamide formyltransferase;IMP cyclohydrolase	no	Others	0	0	6.10697e-08	1.36556e-07	0	0	1.12512e-07	2.51584e-07
P15640	purD	Phosphoribosylamine--glycine ligase	no	Others	0	0	0	0	0	0	0	0
P15770	aroE	Shikimate dehydrogenase (NADP(+))	no	Others	0	0	0	0	0	0	0	0
P15877	gcd	Quinoprotein glucose dehydrogenase	no	Others	8.53238e-05	8.94846e-06	0.000145769	2.07936e-05	9.51267e-05	1.19569e-05	5.8947e-05	4.16672e-06
P15977	malQ	4-alpha-glucanotransferase	no	Others	6.47453e-06	5.4485e-06	2.74455e-07	6.137e-07	1.01873e-06	1.6135e-06	4.07855e-08	9.11991e-08
P16700	cysP	Thiosulfate-binding protein	no	Others	0	0	0	0	0	0	0	0
P16926	mreC	Cell shape-determining protein MreC	YES	Others	4.62865e-05	4.14907e-06	7.42284e-05	5.45619e-06	6.86055e-05	5.38562e-06	3.98636e-05	1.53869e-06
P17115	gutQ	Arabinose 5-phosphate isomerase GutQ	no	Others	0	0	0	0	0	0	0	0
P17117	nfsA	Oxygen-insensitive NADPH nitroreductase	no	Others	1.01909e-07	2.27876e-07	7.23436e-07	4.4913e-07	2.34112e-07	3.06072e-07	0	0
P17169	glmS	Glutamine--fructose-6-phosphate aminotransferase [isomerizing]	YES	Others	3.87914e-05	5.08062e-06	8.48182e-05	1.11206e-05	9.44437e-05	6.88864e-06	3.2011e-05	1.40529e-06
P17443	murG	UDP-N-acetylglucosamine--N-acetylmuramyl-(pentapeptide) pyrophosphoryl-undecaprenol N-acetylglucosamine transferase	YES	Others	2.88762e-05	2.92009e-06	3.01818e-05	1.69776e-06	2.60869e-05	2.16456e-06	3.05048e-05	1.1e-05
P17444	betA	Oxygen-dependent choline dehydrogenase	no	Others	5.20038e-06	4.26717e-06	5.93771e-05	3.63666e-06	5.61802e-05	4.13793e-06	8.55377e-06	3.28081e-06
P17445	betB	NAD/NADP-dependent betaine aldehyde dehydrogenase	no	Others	0	0	2.55007e-06	8.42502e-07	3.38944e-06	1.07941e-06	0	0
P17846	cysI	Sulfite reductase [NADPH] hemoprotein beta-component	no	Others	9.50349e-07	8.20198e-07	4.74377e-06	1.98619e-06	3.50826e-05	9.53997e-06	1.58734e-07	2.21794e-07
P17952	murC	UDP-N-acetylmuramate--L-alanine ligase	YES	Others	1.17566e-05	9.92467e-07	4.0487e-05	3.71818e-06	2.95972e-05	1.52777e-06	9.4405e-06	1.33468e-06
P17993	ubiG	Ubiquinone biosynthesis O-methyltransferase	no	Others	1.73611e-05	1.65729e-06	8.43099e-06	1.32673e-06	1.28073e-05	1.34302e-06	1.71986e-05	1.2908e-06
P18335	argD	Acetylornithine/succinyldiaminopimelate aminotransferase	no	Others	0	0	0	0	0	0	0	0
P18843	nadE	NH(3)-dependent NAD(+) synthetase	YES	Others	0	0	3.84773e-06	2.68696e-07	2.69158e-06	7.52177e-07	0	0
P19926	agp	Glucose-1-phosphatase	no	Others	1.26352e-05	5.05071e-06	0	0	6.86358e-08	1.53474e-07	3.21266e-05	5.68456e-06
P20083	parE	DNA topoisomerase 4 subunit B	YES	Others	2.11713e-06	2.03115e-07	1.3636e-05	1.76454e-06	8.14685e-06	5.019e-07	1.84495e-06	5.72118e-07
P20966	fruA	PTS system fructose-specific EIIBC component;Fructose-specific phosphotransferase enzyme IIB component;Fructose permease IIC component	no	Others	8.58742e-05	8.00014e-06	0.00015785	2.79303e-05	6.74141e-05	1.11786e-05	8.06605e-05	1.16731e-05
P21151	fadA	3-ketoacyl-CoA thiolase	no	Others	3.80955e-06	6.61505e-07	1.50672e-05	5.26884e-06	1.82412e-05	2.14874e-06	2.32098e-06	4.93098e-07
P21156	cysD	Sulfate adenylyltransferase subunit 2	no	Others	2.49693e-06	1.54467e-06	0	0	4.8619e-06	1.59844e-06	1.49895e-06	5.15355e-07
P21165	pepQ	Xaa-Pro dipeptidase	no	Others	9.34338e-06	3.02121e-06	5.99288e-06	2.13855e-06	9.95354e-06	2.48971e-06	6.89365e-06	1.76023e-06
P21169	speC	Ornithine decarboxylase, constitutive	no	Others	0	0	2.78558e-05	2.71049e-06	3.25093e-05	1.6788e-06	0	0
P21170	speA	Biosynthetic arginine decarboxylase	no	Others	3.02486e-05	2.65938e-06	0.000176374	2.00327e-05	0.000167185	7.4152e-06	1.71891e-05	1.20568e-06
P21177	fadB	Fatty acid oxidation complex subunit alpha;Enoyl-CoA hydratase/Delta(3)-cis-Delta(2)-trans-enoyl-CoA isomerase/3-hydroxybutyryl-CoA epimerase;3-hydroxyacyl-CoA dehydrogenase	no	Others	7.37487e-06	1.1822e-06	4.51935e-05	1.18455e-05	6.33289e-05	1.07467e-05	7.26758e-06	1.36496e-06
P21499	rnr	Ribonuclease R	no	Others	3.30745e-05	5.69069e-06	4.88561e-05	2.37746e-06	4.28455e-05	2.03547e-06	9.04919e-06	8.6073e-07
P21507	srmB	ATP-dependent RNA helicase SrmB	no	Others	1.80153e-05	1.55451e-06	6.44698e-05	6.73754e-06	4.83786e-05	7.1422e-07	7.85102e-06	5.66972e-07
P21513	rne	Ribonuclease E	YES	Others	0.00116225	2.20073e-05	0.00128801	6.40998e-05	0.00111714	6.67188e-05	0.000963029	3.66386e-05
P21514	yahA	Cyclic di-GMP phosphodiesterase YahA	no	Others	0	0	3.46981e-06	3.87559e-06	8.92178e-06	2.24716e-06	0	0
P21599	pykA	Pyruvate kinase II	no	Others	4.01094e-05	5.81332e-06	3.91009e-05	6.75801e-06	5.48477e-05	9.05242e-06	2.94388e-05	2.58301e-06
P21645	lpxD	UDP-3-O-(3-hydroxymyristoyl)glucosamine N-acyltransferase	YES	Others	7.02511e-05	7.13167e-06	4.28024e-05	6.47118e-06	3.77963e-05	2.60364e-06	5.23602e-05	3.80092e-06
P21829	ybhA	Pyridoxal phosphate phosphatase YbhA	no	Others	6.94988e-06	1.0845e-06	2.84725e-05	1.99203e-06	2.66308e-05	3.4226e-06	6.68831e-06	1.06845e-06
P21893	recJ	Single-stranded-DNA-specific exonuclease RecJ	no	Others	1.49245e-06	3.899e-07	1.28672e-05	1.73292e-06	1.30263e-05	1.05292e-06	1.01953e-06	3.90134e-07
P22106	asnB	Asparagine synthetase B [glutamine-hydrolyzing]	no	Others	2.0438e-07	2.818e-07	3.73869e-06	6.02431e-07	4.76314e-06	1.5544e-06	0	0
P22188	murE	UDP-N-acetylmuramoyl-L-alanyl-D-glutamate--2,6-diaminopimelate ligase	YES	Others	2.42213e-06	4.21782e-07	1.31995e-05	1.37342e-06	1.22416e-05	8.94613e-07	1.82472e-06	6.87186e-07
P22255	cysQ	3(2),5-bisphosphate nucleotidase CysQ	no	Others	0	0	0	0	0	0	7.63433e-07	1.54445e-07
P22259	pckA	Phosphoenolpyruvate carboxykinase [ATP]	no	Others	5.77713e-05	1.0453e-05	2.81077e-05	6.3183e-06	4.063e-05	5.70533e-06	4.16177e-05	7.12072e-06
P22333	add	Adenosine deaminase	no	Others	5.33412e-05	6.37865e-06	4.45855e-05	5.33243e-06	2.49488e-05	1.07397e-06	4.06049e-05	7.27406e-06
P22523	mukB	Chromosome partition protein MukB	YES	Others	3.52278e-05	5.42437e-06	0.000103935	5.70466e-06	8.49919e-05	2.79164e-06	2.98015e-05	2.02445e-06
P22524	mukE	Chromosome partition protein MukE	YES	Others	3.76549e-07	3.11469e-07	2.02644e-06	1.04539e-06	1.40214e-06	5.80908e-07	7.72623e-07	6.42331e-07
P22564	rihC	Non-specific ribonucleoside hydrolase RihC	no	Others	0	0	0	0	0	0	0	0
P22939	ispA	Farnesyl diphosphate synthase	YES	Others	5.87302e-08	1.31325e-07	3.81867e-06	5.23127e-07	2.66939e-06	2.32889e-07	1.6243e-07	3.63204e-07
P23003	trmA	tRNA/tmRNA (uracil-C(5))-methyltransferase	no	Others	2.13266e-06	1.03456e-06	4.94866e-06	7.77949e-07	4.66634e-06	3.08908e-07	0	0
P23173	tnaB	Low affinity tryptophan permease	YES	Others	9.28249e-05	2.04306e-05	0	0	2.38972e-06	4.99823e-06	0.000103008	3.478e-05
P23305	yigA	Uncharacterized protein YigA	no	Others	1.74238e-06	8.16596e-07	7.05894e-06	9.53324e-07	8.30112e-06	1.95838e-06	1.8463e-06	5.33536e-07
P23331	tdk	Thymidine kinase	no	Others	4.93059e-07	5.76621e-07	1.92248e-05	1.95707e-06	1.67231e-05	1.69185e-06	0	0
P23522	garL	5-keto-4-deoxy-D-glucarate aldolase	no	Others	1.11688e-07	1.52947e-07	0	0	0	0	0	0
P23538	ppsA	Phosphoenolpyruvate synthase	no	Others	4.81223e-05	6.02282e-06	7.86186e-05	1.55896e-05	0.000151345	1.10103e-05	4.91416e-05	6.80056e-06
P23827	eco	Ecotin	no	Others	6.85249e-06	2.50392e-06	3.03109e-06	1.64695e-06	2.4681e-06	7.83023e-07	7.02772e-06	5.00718e-07
P23830	pssA	CDP-diacylglycerol--serine O-phosphatidyltransferase	YES	Others	4.15635e-05	6.38436e-06	8.24591e-05	7.84301e-06	7.02018e-05	4.54378e-06	1.16573e-05	7.71177e-07
P23836	phoP	Transcriptional regulatory protein PhoP	no	Others	7.50854e-06	1.98967e-06	2.21944e-05	2.69846e-06	2.59268e-05	3.05384e-06	8.53515e-06	3.01245e-06
P23839	yicC	UPF0701 protein YicC	no	Others	5.92439e-05	4.18349e-06	8.11233e-05	7.65489e-06	0.000101884	4.1353e-06	6.47846e-05	2.4624e-06
P23843	oppA	Periplasmic oligopeptide-binding protein	no	Others	0.000294276	9.54306e-05	4.9378e-05	8.29411e-06	7.41939e-05	1.14634e-05	0.000371731	4.04964e-05
P23845	cysN	Sulfate adenylyltransferase subunit 1	no	Others	9.77973e-06	2.68396e-06	5.07608e-07	1.13505e-06	1.34993e-05	3.63166e-06	6.89687e-06	1.50556e-06
P23847	dppA	Periplasmic dipeptide transport protein	no	Others	2.12284e-05	5.42768e-06	2.74848e-07	4.38058e-07	1.97417e-06	2.36131e-06	3.24729e-05	5.16044e-06
P23857	pspE	Thiosulfate sulfurtransferase PspE	no	Others	7.90196e-07	5.77442e-07	0	0	0	0	2.30367e-07	2.89455e-07
P23865	prc	Tail-specific protease	no	Others	6.99773e-05	6.38744e-06	5.85156e-05	6.27538e-06	6.18791e-05	1.51475e-06	9.83433e-05	3.75104e-06
P23869	ppiB	Peptidyl-prolyl cis-trans isomerase B	no	Others	4.78559e-06	2.14255e-06	3.29763e-06	3.94045e-06	3.74564e-06	1.78376e-06	4.92438e-06	1.29173e-06
P23882	fmt	Methionyl-tRNA formyltransferase	YES	Others	0	0	0	0	0	0	0	0
P23886	cydC	ATP-binding/permease protein CydC	YES	Others	3.74881e-05	1.59249e-05	4.89199e-05	5.36173e-06	3.92293e-05	1.04674e-05	4.06138e-05	1.0626e-05
P23893	hemL	Glutamate-1-semialdehyde 2,1-aminomutase	YES	Others	5.73364e-05	9.02121e-06	0.000210399	2.21651e-05	0.000141917	6.47755e-06	4.12293e-05	8.44819e-06
P23909	mutS	DNA mismatch repair protein MutS	no	Others	3.67748e-06	1.36537e-06	2.89013e-05	2.41777e-06	1.98875e-05	6.25783e-07	4.53326e-06	3.79736e-07
P23930	lnt	Apolipoprotein N-acyltransferase	YES	Others	2.76143e-05	3.41049e-06	0.00014095	2.65482e-05	9.71963e-05	7.34829e-06	3.05611e-05	2.81732e-06
P24171	dcp	Peptidyl-dipeptidase dcp	no	Others	4.9272e-07	3.39766e-07	5.20987e-06	5.95059e-07	5.35492e-06	7.11255e-07	9.34613e-08	1.04374e-07
P24174	manC	Mannose-1-phosphate guanylyltransferase	no	Others	0	0	1.56624e-05	7.08494e-06	2.92622e-06	9.57443e-07	4.01527e-08	8.97841e-08
P24178	yffB	Protein YffB	no	Others	1.11011e-06	4.75583e-07	2.46829e-07	3.68292e-07	2.65812e-06	7.0389e-07	0	0
P24182	accC	Biotin carboxylase	YES	Others	6.19719e-05	5.50202e-06	0.000168711	1.59262e-05	0.000127499	9.22816e-06	4.17911e-05	2.43508e-06
P24186	folD	Bifunctional protein FolD;Methylenetetrahydrofolate dehydrogenase;Methenyltetrahydrofolate cyclohydrolase	YES	Others	0	0	1.29751e-05	3.85281e-06	1.14264e-05	1.6594e-06	0	0
P24188	yceA	UPF0176 protein YceA	no	Others	0	0	1.19046e-05	1.78157e-06	6.13969e-06	3.56969e-06	0	0
P24203	yjiA	Uncharacterized GTP-binding protein YjiA	no	Others	3.52953e-06	8.66988e-07	3.02821e-05	4.41456e-06	4.07025e-05	1.85808e-06	3.19739e-06	1.39586e-06
P24205	lpxM	Lipid A biosynthesis myristoyltransferase	no	Others	3.76399e-05	2.78601e-06	4.78979e-05	1.15312e-05	3.69657e-05	1.24821e-05	3.86695e-05	6.06634e-06
P24215	uxuA	Mannonate dehydratase	no	Others	6.53773e-06	9.43805e-07	2.86107e-06	1.16169e-06	3.90722e-06	1.58757e-06	7.21843e-06	9.03452e-07
P24228	dacB	D-alanyl-D-alanine carboxypeptidase DacB	no	Others	2.26646e-05	4.28876e-06	3.75352e-05	4.66953e-06	3.43722e-05	6.08997e-06	2.54356e-05	7.15077e-06
P24232	hmp	Flavohemoprotein	no	Others	3.48441e-06	1.32443e-06	1.6815e-06	1.80616e-06	1.34413e-06	7.96866e-07	2.0448e-06	7.7726e-07
P24251	crl	Sigma factor-binding protein Crl	no	Others	1.04384e-05	2.02633e-06	2.93724e-05	2.779e-06	3.13724e-05	2.18109e-06	1.13139e-05	2.55611e-06
P24255	rpoN	RNA polymerase sigma-54 factor	no	Others	7.18511e-07	7.14766e-07	1.21982e-05	1.164e-06	1.22044e-05	8.57807e-07	6.62157e-07	4.98813e-07
P24554	radA	DNA repair protein RadA	no	Others	9.10712e-07	2.66658e-07	1.21534e-05	1.80705e-06	9.02648e-06	1.45308e-06	3.83897e-07	2.31214e-07
P25397	tehB	Tellurite methyltransferase	no	Others	0	0	7.25318e-07	4.59647e-07	0	0	0	0
P25437	frmA	S-(hydroxymethyl)glutathione dehydrogenase	no	Others	4.61721e-06	1.539e-06	3.37979e-05	4.50977e-06	2.82872e-05	1.22385e-06	4.30541e-06	5.29908e-07
P25519	hflX	GTPase HflX	no	Others	9.27114e-06	1.29715e-06	0.00012366	6.11394e-06	0.000142556	3.98259e-06	3.39148e-06	9.53255e-07
P25522	mnmE	tRNA modification GTPase MnmE	no	Others	0	0	2.6861e-06	9.14402e-07	1.89723e-06	4.57524e-07	0	0
P25524	codA	Cytosine deaminase	no	Others	0	0	1.87217e-07	2.61425e-07	3.58368e-08	7.87683e-08	0	0
P25534	ubiH	2-octaprenyl-6-methoxyphenol hydroxylase	no	Others	4.29322e-06	5.03835e-07	5.00296e-06	2.8838e-06	8.40606e-06	1.00148e-06	4.47175e-06	7.81282e-07
P25535	ubiI	2-octaprenylphenol hydroxylase	no	Others	3.7579e-06	4.94287e-07	4.33883e-06	4.37599e-07	5.0678e-06	2.86898e-06	3.43712e-06	3.02054e-07
P25539	ribD	Riboflavin biosynthesis protein RibD;Diaminohydroxyphosphoribosylaminopyrimidine deaminase;5-amino-6-(5-phosphoribosylamino)uracil reductase	YES	Others	0	0	0	0	0	0	0	0
P25552	gppA	Guanosine-5-triphosphate,3-diphosphate pyrophosphatase	no	Others	0	0	0	0	0	0	0	0
P25553	aldA	Lactaldehyde dehydrogenase	no	Others	0.000350273	7.2857e-05	0.000238839	6.13406e-05	0.000390878	8.31277e-05	0.000301782	1.60335e-05
P25666	htrL	Protein HtrL	no	Others	3.7835e-07	8.46016e-07	1.06409e-05	6.11925e-06	1.68614e-05	2.09295e-06	0	0
P25714	yidC	Membrane protein insertase YidC	YES	Others	0.000987384	7.2426e-05	0.00113878	6.16135e-05	0.00100001	0.000115209	0.000934568	6.07233e-05
P25745	mnmA	tRNA-specific 2-thiouridylase MnmA	no	Others	5.59122e-06	5.16796e-07	1.47921e-05	1.93217e-06	1.38181e-05	7.18162e-07	5.93185e-06	1.2121e-06
P25746	hflD	High frequency lysogenization protein HflD	no	Others	8.02839e-06	3.12709e-06	2.13782e-05	1.26957e-06	2.44915e-05	2.08455e-06	6.6995e-06	8.84287e-07
P25888	rhlE	ATP-dependent RNA helicase RhlE	no	Others	2.46252e-08	5.50636e-08	3.46712e-06	1.15786e-06	1.75039e-06	1.88361e-07	0	0
P26616	maeA	NAD-dependent malic enzyme	no	Others	1.47921e-05	2.02605e-06	7.25047e-05	1.58855e-05	7.66005e-05	5.7494e-06	1.31898e-05	1.37009e-06
P26646	acuI	Probable acrylyl-CoA reductase AcuI	no	Others	1.11385e-07	1.5731e-07	0	0	0	0	0	0
P26647	plsC	1-acyl-sn-glycerol-3-phosphate acyltransferase	YES	Others	3.78699e-05	6.37288e-06	2.77204e-05	4.47701e-06	2.66721e-05	9.41813e-06	4.08075e-05	3.23e-06
P26648	ftsP	Cell division protein FtsP	no	Others	0	0	0	0	0	0	4.2682e-08	9.54399e-08
P26649	glgS	Glycogen synthesis protein GlgS	no	Others	0	0	0	0	0	0	0	0
P27240	rfaY	Lipopolysaccharide core heptose(II) kinase RfaY	no	Others	5.44826e-06	5.17978e-07	1.72605e-05	1.47617e-06	1.87338e-05	3.17578e-06	1.2285e-05	5.73001e-06
P27242	waaU	Lipopolysaccharide 1,2-N-acetylglucosaminetransferase	YES	Others	8.22791e-06	1.62457e-06	2.8543e-06	3.64124e-06	1.23055e-06	1.68512e-06	3.76376e-06	4.11961e-06
P27298	prlC	Oligopeptidase A	no	Others	9.31723e-06	1.52162e-06	8.34425e-05	1.10007e-05	8.47871e-05	7.05709e-06	1.18125e-05	1.95692e-06
P27302	tktA	Transketolase 1	no	Others	0.000125959	1.84678e-05	0.000219497	2.23637e-05	0.000205543	1.86914e-05	9.98587e-05	7.24736e-06
P27303	emrA	Multidrug export protein EmrA	no	Others	5.14151e-05	3.54701e-06	8.18551e-05	1.05231e-05	7.08389e-05	2.21704e-06	4.97231e-05	7.04474e-06
P27306	sthA	Soluble pyridine nucleotide transhydrogenase	no	Others	4.85163e-05	8.10331e-06	0.000106953	2.57029e-05	0.000158373	2.14141e-05	3.8992e-05	3.43863e-06
P27431	roxA	50S ribosomal protein L16 arginine hydroxylase	no	Others	4.5918e-08	1.02676e-07	8.14279e-06	1.76392e-06	7.87779e-06	1.26959e-06	1.72908e-07	1.61266e-07
P27434	rodZ	Cytoskeleton protein RodZ	no	Others	0.0002213	6.81273e-06	0.000284633	2.00449e-05	0.00026141	3.01604e-05	0.000204067	2.47692e-05
P27550	acs	Acetyl-coenzyme A synthetase	no	Others	3.64738e-05	3.29401e-06	1.66522e-05	3.52e-06	2.30319e-05	6.5602e-06	2.97508e-05	2.51088e-06
P27828	wecB	UDP-N-acetylglucosamine 2-epimerase	no	Others	3.26467e-07	4.84493e-07	4.59031e-06	2.64937e-06	1.9654e-06	9.14999e-07	0	0
P27829	wecC	UDP-N-acetyl-D-mannosamine dehydrogenase	no	Others	0	0	1.37719e-06	1.26142e-06	3.58862e-07	8.02441e-07	0	0
P27830	rffG	dTDP-glucose 4,6-dehydratase 2	no	Others	0	0	3.01416e-06	5.31249e-07	1.15894e-06	6.80237e-07	0	0
P27833	rffA	dTDP-4-amino-4,6-dideoxygalactose transaminase	no	Others	2.12306e-06	3.98363e-07	3.37155e-05	3.66118e-06	2.98069e-05	1.82519e-06	1.05932e-06	6.41849e-07
P28249	asmA	Protein AsmA	no	Others	2.33933e-05	2.60205e-06	2.62984e-05	4.48235e-06	2.24878e-05	8.26823e-06	1.56445e-05	1.14682e-05
P28304	qorA	Quinone oxidoreductase 1	no	Others	0	0	0	0	0	0	0	0
P28635	metQ	D-methionine-binding lipoprotein MetQ	no	Others	0.000438093	1.29475e-05	0.000407794	0.00014537	0.000353825	0.000101213	0.000402087	8.90069e-05
P28861	fpr	Ferredoxin--NADP reductase	no	Others	0	0	0	0	0	0	0	0
P28903	nrdD	Anaerobic ribonucleoside-triphosphate reductase	no	Others	1.72218e-05	1.82089e-06	7.61077e-06	2.46552e-06	1.45529e-05	4.55279e-06	1.1183e-05	6.2866e-07
P28904	treC	Trehalose-6-phosphate hydrolase	no	Others	9.26759e-05	5.68391e-06	0.000284784	7.90111e-05	0.000381083	4.90941e-05	6.93044e-05	7.06472e-06
P29012	dadX	Alanine racemase, catabolic	no	Others	3.66584e-06	1.36865e-06	1.06999e-05	5.03066e-06	1.93461e-05	3.61662e-06	3.45345e-06	4.09342e-07
P29018	cydD	ATP-binding/permease protein CydD	no	Others	4.4982e-05	1.27676e-05	5.93901e-05	1.44353e-05	6.821e-05	5.09277e-06	5.00292e-05	5.76016e-06
P29131	ftsN	Cell division protein FtsN	YES	Others	3.74278e-06	4.02047e-06	1.91842e-05	2.8578e-06	1.36121e-05	1.03187e-05	3.92485e-06	6.30754e-06
P29208	menC	o-succinylbenzoate synthase	no	Others	0	0	0	0	0	0	0	0
P29217	yceH	UPF0502 protein YceH	no	Others	0	0	0	0	0	0	0	0
P29680	hemE	Uroporphyrinogen decarboxylase	no	Others	0	0	0	0	0	0	0	0
P29745	pepT	Peptidase T	no	Others	2.76119e-06	8.5785e-07	5.65382e-06	1.37719e-06	9.61075e-06	3.75491e-06	1.40285e-06	2.4863e-07
P30011	nadC	Nicotinate-nucleotide pyrophosphorylase [carboxylating]	no	Others	0	0	0	0	0	0	1.2467e-07	2.78771e-07
P30014	rnt	Ribonuclease T	no	Others	1.33015e-06	2.94898e-07	6.35389e-06	1.54197e-06	1.88848e-06	6.98619e-07	0	0
P30147	hyi	Hydroxypyruvate isomerase	no	Others	0	0	0	0	0	0	0	0
P30177	ybiB	Uncharacterized protein YbiB	no	Others	4.30715e-06	1.82462e-06	2.93942e-06	1.50664e-06	3.00588e-06	1.57572e-06	9.31905e-07	2.58328e-07
P30178	ybiC	Uncharacterized oxidoreductase YbiC	no	Others	7.81812e-07	5.71338e-07	1.21221e-05	2.09263e-06	1.32224e-05	2.31627e-06	6.81076e-07	3.45487e-07
P30749	moaE	Molybdopterin synthase catalytic subunit	no	Others	0	0	0	0	0	0	0	0
P30750	metN	Methionine import ATP-binding protein MetN	no	Others	3.62468e-05	5.07705e-06	9.54843e-05	1.576e-05	7.78187e-05	4.03352e-06	3.80097e-05	3.80951e-06
P30850	rnb	Exoribonuclease 2	no	Others	2.80151e-05	4.59559e-06	5.88826e-05	5.08696e-06	5.99287e-05	2.40276e-06	1.21198e-05	6.34903e-07
P30859	artI	Putative ABC transporter arginine-binding protein 2	no	Others	2.05819e-06	1.14573e-06	0	0	0	0	1.4693e-06	4.80361e-07
P30870	glnE	Glutamate-ammonia-ligase adenylyltransferase	no	Others	0	0	8.30669e-07	1.02851e-06	1.24545e-06	9.45467e-07	0	0
P30871	ygiF	Inorganic triphosphatase	no	Others	8.38697e-06	1.62802e-06	9.22095e-06	1.76089e-06	1.11632e-05	1.78739e-06	2.58777e-06	1.37642e-07
P30958	mfd	Transcription-repair-coupling factor	no	Others	7.8743e-06	2.40611e-06	0.000177622	2.35259e-05	0.000179885	1.03228e-05	5.84311e-06	1.2699e-06
P31057	panB	3-methyl-2-oxobutanoate hydroxymethyltransferase	no	Others	0.000643354	6.65225e-05	0.000695119	0.000122047	0.000895977	7.63477e-05	0.000380561	2.29425e-05
P31063	yedD	Uncharacterized lipoprotein YedD	no	Others	2.40532e-05	3.2238e-06	5.34364e-05	4.73025e-06	5.4308e-05	1.03665e-05	2.53079e-05	6.215e-06
P31120	glmM	Phosphoglucosamine mutase	YES	Others	1.31217e-05	2.31282e-06	6.3799e-05	3.77744e-06	6.65569e-05	1.81236e-06	1.18407e-05	1.27492e-06
P31142	sseA	3-mercaptopyruvate sulfurtransferase	no	Others	1.03146e-05	2.82853e-06	4.02358e-06	6.41494e-07	4.67297e-06	7.25226e-07	5.48706e-06	1.17476e-06
P31224	acrB	Multidrug efflux pump subunit AcrB	no	Others	0.000448197	3.21173e-05	0.000854043	5.40419e-05	0.000678535	2.09247e-05	0.000412318	1.47218e-05
P31433	yicH	Uncharacterized protein YicH	no	Others	3.48579e-05	1.00932e-05	3.03395e-05	1.16904e-05	3.03341e-05	6.11851e-06	4.0938e-05	4.4636e-06
P31441	ade	Adenine deaminase	no	Others	0	0	1.86918e-06	5.22575e-07	1.86211e-06	4.06628e-07	0	0
P31475	yieP	Uncharacterized HTH-type transcriptional regulator YieP	no	Others	0	0	2.14298e-06	9.39517e-07	1.0665e-06	6.13694e-07	1.25342e-07	1.3612e-07
P31554	lptD	LPS-assembly protein LptD	YES	Others	0.000231509	6.1944e-05	0.000481245	5.62283e-05	0.000396748	3.66839e-05	0.000263505	6.45584e-05
P31658	hchA	Molecular chaperone Hsp31 and glyoxalase 3	no	Others	0	0	0	0	0	0	0	0
P31663	panC	Pantothenate synthetase	no	Others	8.53328e-09	1.9081e-08	1.57753e-08	3.52746e-08	8.3106e-07	4.843e-07	1.43039e-07	2.20153e-07
P31802	narP	Nitrate/nitrite response regulator protein NarP	no	Others	7.11578e-06	2.06528e-06	2.25449e-05	1.40975e-06	2.83413e-05	2.82598e-06	5.54058e-06	1.94832e-06
P31808	yciK	Uncharacterized oxidoreductase YciK	no	Others	0	0	1.85916e-07	3.49334e-07	0	0	0	0
P32099	lplA	Lipoate-protein ligase A	no	Others	0	0	0	0	0	0	0	0
P32132	typA	GTP-binding protein TypA/BipA	no	Others	7.34427e-05	6.13398e-06	0.000869336	4.96297e-05	0.000580526	2.4683e-05	7.03645e-05	1.41102e-05
P32662	gph	Phosphoglycolate phosphatase	no	Others	0	0	3.54335e-07	3.84903e-07	0	0	0	0
P32680	yjaG	Uncharacterized protein YjaG	no	Others	0	0	2.92043e-06	1.69599e-06	3.98996e-06	7.56132e-07	0	0
P32695	dusA	tRNA-dihydrouridine synthase A	no	Others	0	0	0	0	1.45422e-07	2.00217e-07	0	0
P33014	yeeD	UPF0033 protein YeeD	no	Others	0	0	0	0	0	0	0	0
P33136	mdoG	Glucans biosynthesis protein G	no	Others	3.48745e-05	5.98137e-06	3.44318e-05	2.69388e-06	3.45732e-05	2.18209e-06	5.99179e-05	3.38999e-06
P33195	gcvP	Glycine dehydrogenase (decarboxylating)	no	Others	0.000171669	3.03504e-05	5.81216e-05	1.07523e-05	0.000100816	1.89276e-05	0.000118167	8.96794e-06
P33231	lldP	L-lactate permease	no	Others	0.000120004	4.42591e-05	0.000187082	7.43852e-05	0.000189666	6.01082e-05	9.56215e-05	4.07608e-05
P33363	bglX	Periplasmic beta-glucosidase	no	Others	2.52454e-06	7.94618e-07	1.68491e-06	3.44537e-07	1.07537e-06	6.56417e-07	1.09939e-05	6.94009e-07
P33590	nikA	Nickel-binding periplasmic protein	no	Others	0	0	0	0	0	0	0	0
P33599	nuoC	NADH-quinone oxidoreductase subunit C/D	no	Others	0.00194561	0.00010576	0.00155764	0.000172668	0.00178389	6.84621e-05	0.00186482	0.000162815
P33607	nuoL	NADH-quinone oxidoreductase subunit L	no	Others	0.000157547	2.21251e-05	6.98174e-05	3.13598e-05	9.32506e-05	3.34972e-05	0.000156163	3.87776e-05
P33643	rluD	Ribosomal large subunit pseudouridine synthase D	no	Others	2.50025e-06	3.2618e-07	1.0363e-05	1.04316e-06	8.37547e-06	1.02053e-06	2.44528e-08	5.46782e-08
P33650	feoB	Ferrous iron transport protein B	no	Others	0	0	1.33054e-05	4.96567e-06	3.06482e-06	4.19686e-06	0	0
P33920	yejK	Nucleoid-associated protein YejK	no	Others	8.8635e-08	1.98194e-07	1.75625e-06	2.82556e-07	8.52651e-07	2.89361e-07	0	0
P33940	mqo	Malate:quinone oxidoreductase	no	Others	3.08331e-05	6.64258e-06	0.000141416	9.20864e-06	0.000123475	1.69014e-05	3.25788e-05	2.31596e-06
P33941	yojI	ABC transporter ATP-binding protein YojI	no	Others	0	0	6.52501e-05	1.99626e-05	2.86761e-05	1.04869e-05	4.33118e-07	9.68481e-07
P34209	ydcF	Protein YdcF	no	Others	0	0	3.63384e-06	1.3073e-06	1.34501e-06	7.35658e-07	8.32052e-07	1.23731e-06
P35340	ahpF	Alkyl hydroperoxide reductase subunit F	no	Others	5.71605e-06	1.02254e-06	1.29314e-05	1.99253e-06	1.02965e-05	8.19803e-07	5.38159e-06	6.08191e-07
P36548	amiA	N-acetylmuramoyl-L-alanine amidase AmiA	no	Others	6.73885e-07	7.91588e-07	3.58148e-06	2.05035e-06	2.64439e-06	2.3613e-06	4.6142e-06	1.53127e-06
P36649	cueO	Blue copper oxidase CueO	no	Others	0	0	8.83446e-08	1.97545e-07	2.44058e-08	5.45731e-08	1.92422e-09	4.30269e-09
P36655	dsbD	Thiol:disulfide interchange protein DsbD	no	Others	3.93265e-05	1.30708e-05	4.10763e-05	2.1489e-05	2.64353e-05	2.31069e-05	3.37993e-05	1.89654e-05
P36667	wbbL	Rhamnosyltransferase WbbL	no	Others	0	0	3.46548e-05	1.56156e-05	5.39185e-05	9.51357e-06	0	0
P36672	treB	PTS system trehalose-specific EIIBC component;Trehalose-specific phosphotransferase enzyme IIB component;Trehalose permease IIC component	no	Others	0.00421657	0.000486272	0.00171201	0.000479913	0.00296048	0.000274293	0.00470458	0.000443706
P36680	zapD	Cell division protein ZapD	no	Others	8.33659e-07	5.69762e-07	2.24905e-06	5.75196e-07	2.30009e-06	4.52575e-07	5.16789e-07	5.68888e-07
P36767	rdgC	Recombination-associated protein RdgC	no	Others	0	0	3.46904e-07	3.70043e-07	2.21974e-07	2.82593e-07	0	0
P36879	yadG	Uncharacterized ABC transporter ATP-binding protein YadG	no	Others	4.77773e-05	1.27878e-05	5.71166e-05	3.15855e-06	4.56025e-05	3.14484e-06	4.93029e-05	8.2055e-06
P36929	rsmB	Ribosomal RNA small subunit methyltransferase B	no	Others	2.20837e-06	8.87334e-07	7.41758e-06	8.42658e-07	7.89716e-06	4.99532e-07	2.05744e-07	9.98879e-08
P36938	pgm	Phosphoglucomutase	no	Others	6.2558e-06	1.37762e-06	3.73089e-06	2.68961e-06	5.92523e-06	7.63226e-07	3.49363e-06	1.32261e-06
P36979	rlmN	Dual-specificity RNA methyltransferase RlmN	no	Others	1.0808e-05	1.40074e-06	8.02663e-05	7.21215e-06	5.00299e-05	3.5563e-06	6.19006e-06	5.60169e-07
P37051	purU	Formyltetrahydrofolate deformylase	no	Others	3.25559e-06	7.7729e-07	2.7607e-05	2.20154e-06	2.13396e-05	1.88172e-06	1.32401e-06	4.72858e-07
P37095	pepB	Peptidase B	no	Others	7.04759e-06	2.3327e-06	4.78237e-06	2.04807e-06	8.82133e-06	2.00587e-06	6.76583e-06	1.23582e-06
P37147	fxsA	UPF0716 protein FxsA	no	Others	6.5611e-06	4.52595e-06	0.000222008	6.07391e-05	0.000141576	1.75038e-05	1.68128e-05	4.51426e-06
P37177	ptsP	Phosphoenolpyruvate-protein phosphotransferase PtsP	no	Others	6.71356e-06	9.22434e-07	2.15408e-05	1.40863e-06	2.61619e-05	1.78638e-06	5.95348e-06	8.2242e-07
P37188	gatB	Galactitol-specific phosphotransferase enzyme IIB component	no	Others	0.00014552	4.48715e-05	1.06855e-05	6.54404e-06	2.70106e-05	1.04043e-05	0.000110163	3.66837e-05
P37329	modA	Molybdate-binding periplasmic protein	no	Others	1.34448e-06	8.225e-07	0	0	0	0	2.08959e-06	7.72664e-07
P37330	glcB	Malate synthase G	no	Others	0.000153046	6.90333e-05	4.23113e-06	3.22786e-06	0.000135859	9.78944e-05	0.000122961	1.503e-05
P37342	yjjI	Uncharacterized protein YjjI	no	Others	1.24574e-05	5.75493e-06	0	0	0	0	1.27835e-05	4.89984e-06
P37349	dhaM	PTS-dependent dihydroxyacetone kinase, phosphotransferase subunit DhaM;Phosphocarrier protein HPr;Phosphotransferase enzyme IIA component	no	Others	1.62497e-06	6.53071e-07	1.17051e-05	1.89903e-06	9.95717e-06	1.54538e-06	3.21647e-06	1.20651e-06
P37387	xylF	D-xylose-binding periplasmic protein	no	Others	1.38263e-06	1.16586e-06	0	0	0	0	8.5684e-08	1.91595e-07
P37440	ucpA	Oxidoreductase UcpA	no	Others	0	0	0	0	5.40576e-09	1.20877e-08	0	0
P37590	pmrD	Signal transduction protein PmrD	no	Others	2.85934e-07	3.60515e-07	1.3489e-07	2.01046e-07	1.55038e-07	2.81043e-07	0	0
P37613	panM	PanD maturation factor	no	Others	0	0	1.78348e-07	2.70524e-07	0	0	0	0
P37617	zntA	Lead, cadmium, zinc and mercury-transporting ATPase	no	Others	0.000126515	9.81287e-06	4.96515e-05	1.21702e-05	5.75993e-05	1.40582e-05	0.000124744	1.63104e-05
P37624	rbbA	Ribosome-associated ATPase	no	Others	5.78422e-05	1.54896e-05	6.72898e-06	9.21433e-06	1.78348e-05	1.01116e-05	4.80877e-05	1.11952e-05
P37626	yhiI	Uncharacterized protein YhiI	no	Others	7.87635e-05	1.13753e-05	1.93403e-05	2.77418e-06	3.33469e-05	4.95128e-06	7.42952e-05	9.84713e-06
P37634	rlmJ	Ribosomal RNA large subunit methyltransferase J	no	Others	9.70988e-07	4.86137e-07	1.14982e-06	6.70474e-07	1.40468e-06	4.33291e-07	0	0
P37646	yhjH	Cyclic di-GMP phosphodiesterase YhjH	no	Others	9.54048e-06	5.9404e-06	0	0	0	0	4.31381e-06	1.96839e-06
P37647	kdgK	2-dehydro-3-deoxygluconokinase	no	Others	2.34485e-06	2.20137e-06	2.41576e-07	5.4018e-07	3.15037e-07	7.04444e-07	1.32383e-06	1.48311e-06
P37648	yhjJ	Protein YhjJ	no	Others	0	0	0	0	0	0	7.27895e-07	2.86427e-07
P37665	yiaD	Probable lipoprotein YiaD	no	Others	0.000139282	1.24663e-05	0.00029819	4.82889e-05	0.000180877	2.17716e-05	0.000135073	1.3171e-05
P37666	ghrB	Glyoxylate/hydroxypyruvate reductase B	no	Others	1.54567e-05	3.68698e-06	2.1539e-05	2.16516e-06	1.57174e-05	1.72049e-06	7.54328e-06	6.71666e-07
P37689	gpmI	2,3-bisphosphoglycerate-independent phosphoglycerate mutase	no	Others	1.37754e-05	2.16477e-06	9.8295e-06	2.33736e-06	5.75339e-06	1.24892e-06	1.33934e-05	4.6682e-06
P37692	rfaF	ADP-heptose--LPS heptosyltransferase 2	no	Others	5.0023e-06	3.0665e-07	9.70839e-06	9.7899e-07	1.0703e-05	1.14271e-06	6.76978e-06	6.69987e-07
P37744	rmlA1	Glucose-1-phosphate thymidylyltransferase 1	no	Others	3.18044e-06	5.45191e-07	1.44397e-05	1.41711e-06	1.59504e-05	1.03946e-06	1.76938e-06	5.61127e-07
P37745	rfbC	dTDP-4-dehydrorhamnose 3,5-epimerase	no	Others	0	0	3.51742e-05	4.60849e-06	3.58806e-05	4.08099e-06	0	0
P37747	glf	UDP-galactopyranose mutase	no	Others	6.03647e-06	1.26665e-06	8.56377e-05	1.1079e-05	7.52257e-05	2.75632e-06	5.50269e-06	8.96819e-07
P37749	wbbI	Beta-1,6-galactofuranosyltransferase WbbI	no	Others	0.000192187	1.52371e-05	0.000231211	3.53259e-05	0.000245968	1.30397e-05	0.000196069	2.13952e-05
P37751	wbbK	Putative glycosyltransferase WbbK	no	Others	9.43612e-05	6.53344e-06	9.76261e-05	1.50929e-05	0.000134347	3.10765e-06	0.00010126	9.35381e-06
P37759	rfbB	dTDP-glucose 4,6-dehydratase 1	no	Others	9.39173e-06	1.21073e-06	0.000123925	1.40115e-05	9.33743e-05	4.86614e-06	9.88334e-06	1.09874e-06
P37760	rfbD	dTDP-4-dehydrorhamnose reductase	no	Others	5.80948e-06	1.91658e-07	7.23532e-05	1.02913e-05	6.75012e-05	2.90184e-06	5.39305e-06	1.42072e-06
P37765	rluB	Ribosomal large subunit pseudouridine synthase B	no	Others	7.21494e-06	1.26301e-06	1.64748e-05	2.77428e-06	1.37438e-05	1.17493e-06	1.91273e-06	4.07278e-07
P37773	mpl	UDP-N-acetylmuramate--L-alanyl-gamma-D-glutamyl-meso-2,6-diaminoheptandioate ligase	no	Others	2.19187e-06	2.10139e-07	1.31762e-05	1.98669e-06	1.04347e-05	8.21998e-07	1.61367e-06	5.51835e-07
P37902	gltI	Glutamate/aspartate periplasmic-binding protein	no	Others	5.53034e-06	3.74808e-06	0	0	0	0	5.28832e-06	1.76469e-06
P37903	uspF	Universal stress protein F	no	Others	0.000236896	6.94059e-05	2.56119e-05	2.55509e-06	3.29353e-05	4.75077e-06	0.000183342	1.9088e-05
P38038	cysJ	Sulfite reductase [NADPH] flavoprotein alpha-component	no	Others	8.9237e-07	7.6664e-07	6.59332e-06	4.08375e-06	5.0536e-05	1.399e-05	2.04123e-07	3.76171e-07
P38051	menF	Isochorismate synthase MenF	no	Others	0	0	3.87371e-06	5.38365e-07	4.17426e-06	1.64296e-06	0	0
P38489	nfsB	Oxygen-insensitive NAD(P)H nitroreductase	no	Others	1.61583e-06	7.20073e-07	8.98694e-06	8.97288e-07	6.68521e-06	8.36892e-07	6.62634e-07	3.27804e-07
P38521	yggL	Uncharacterized protein YggL	no	Others	3.77466e-06	9.41865e-07	4.56076e-06	3.60467e-07	2.95512e-06	7.52753e-07	2.45825e-07	1.79282e-07
P39160	uxuB	D-mannonate oxidoreductase	no	Others	3.30149e-08	7.38236e-08	0	0	0	0	0	0
P39172	znuA	High-affinity zinc uptake system protein ZnuA	no	Others	0	0	0	0	0	0	0	0
P39173	yeaD	Putative glucose-6-phosphate 1-epimerase	no	Others	2.12448e-06	1.12922e-06	9.69079e-07	1.1108e-06	4.04032e-06	1.12234e-06	1.61662e-06	4.97074e-07
P39177	uspG	Universal stress protein G	no	Others	0.000239213	6.93239e-05	9.08753e-05	1.12476e-05	9.51669e-05	1.7066e-05	0.000213524	2.64791e-05
P39180	flu	Antigen 43;Antigen 43 alpha chain;Antigen 43 beta chain	no	Others	0.00233104	0.0021261	0.000602408	0.000893981	0.000788143	0.00134339	6.57046e-05	1.06968e-05
P39187	ytfJ	Uncharacterized protein YtfJ	no	Others	0	0	0	0	0	0	0	0
P39199	prmB	50S ribosomal protein L3 glutamine methyltransferase	no	Others	2.86901e-06	1.04822e-06	2.06506e-05	2.40306e-06	1.08333e-05	8.32199e-07	5.31208e-06	1.77644e-06
P39286	rsgA	Putative ribosome biogenesis GTPase RsgA	no	Others	8.07451e-07	8.92605e-07	2.53812e-06	4.56038e-07	1.1373e-06	4.80305e-07	0	0
P39310	ytfB	Uncharacterized protein YtfB	no	Others	1.795e-05	1.51412e-06	1.18734e-05	3.02119e-06	1.0939e-05	3.91067e-06	1.97625e-05	2.72575e-06
P39353	yjhC	Uncharacterized oxidoreductase YjhC	no	Others	0	0	0.000230401	4.42723e-05	0.000234412	1.91078e-05	0	0
P39356	yjhU	Uncharacterized transcriptional regulator YjhU	no	Others	0	0	3.14778e-06	4.09817e-07	3.45678e-06	6.59172e-07	0	0
P39377	iadA	Isoaspartyl dipeptidase	no	Others	0	0	2.39276e-06	7.01373e-07	7.34891e-07	1.3775e-07	0	0
P39396	yjiY	Inner membrane protein YjiY	no	Others	6.32181e-05	1.99621e-05	0.000103545	7.27659e-05	8.62053e-05	3.76483e-05	4.67051e-05	2.25118e-05
P39401	mdoB	Phosphoglycerol transferase I	no	Others	7.35312e-05	7.44381e-06	8.2883e-05	1.17043e-05	8.93232e-05	7.63493e-06	7.76002e-05	1.31112e-06
P39406	rsmC	Ribosomal RNA small subunit methyltransferase C	no	Others	5.06227e-06	6.61247e-07	9.53003e-06	1.85689e-06	8.65094e-06	9.01282e-07	2.66653e-08	3.96559e-08
P39411	yjjX	Non-canonical purine NTP phosphatase	no	Others	0	0	3.93091e-06	1.12503e-06	1.71829e-06	1.80023e-06	0	0
P39829	garD	D-galactarate dehydratase	no	Others	2.65371e-06	9.58837e-07	0	0	0	0	2.44298e-06	1.31919e-06
P39831	ydfG	NADP-dependent 3-hydroxy acid dehydrogenase YdfG	no	Others	5.87917e-06	2.10588e-06	4.43998e-06	1.97387e-06	6.64383e-06	1.28874e-06	4.5863e-06	3.79367e-07
P39838	rcsD	Phosphotransferase RcsD	no	Others	0.000157034	7.86207e-06	0.000186285	1.3661e-05	0.000194393	1.39098e-05	0.000143036	5.8121e-06
P40120	mdoD	Glucans biosynthesis protein D	no	Others	6.86993e-06	2.05981e-06	6.80849e-06	7.75654e-07	6.04141e-06	5.01779e-07	2.05258e-05	2.0947e-06
P40191	pdxK	Pyridoxine kinase	no	Others	0	0	0	0	0	0	0	0
P40874	solA	N-methyl-L-tryptophan oxidase	no	Others	8.19651e-07	6.16543e-07	3.36787e-07	4.28584e-07	2.04036e-06	8.63418e-07	1.92005e-06	4.87698e-07
P41052	mltB	Membrane-bound lytic murein transglycosylase B	no	Others	3.07272e-05	1.03551e-05	5.00504e-05	2.50784e-05	4.04776e-05	1.22788e-05	2.68462e-05	1.35199e-05
P41407	azoR	FMN-dependent NADH-azoreductase	no	Others	0	0	0	0	0	0	0	0
P41409	rihA	Pyrimidine-specific ribonucleoside hydrolase RihA	no	Others	4.15821e-06	2.05987e-06	1.83677e-05	8.04779e-06	3.40169e-05	6.15124e-06	3.13291e-06	1.33408e-06
P42593	fadH	2,4-dienoyl-CoA reductase [NADPH]	no	Others	0	0	1.79798e-06	8.03888e-07	1.28944e-06	7.57977e-07	0	0
P42596	rlmG	Ribosomal RNA large subunit methyltransferase G	no	Others	0	0	3.68029e-06	2.19647e-07	2.00234e-06	4.10468e-07	0	0
P42641	obgE	GTPase ObgE/CgtA	YES	Others	1.47103e-05	1.75532e-06	7.38207e-05	1.27409e-05	5.60519e-05	4.62062e-06	1.02715e-05	8.64219e-07
P43329	hrpA	ATP-dependent RNA helicase HrpA	no	Others	1.02582e-05	1.17784e-06	3.67345e-05	4.88995e-07	3.56361e-05	1.09015e-06	4.25344e-06	6.94589e-07
P43671	pqiB	Paraquat-inducible protein B	no	Others	4.40168e-05	5.53343e-06	6.54472e-05	5.2277e-06	6.23266e-05	6.8492e-06	4.05566e-05	9.51511e-06
P43672	uup	ABC transporter ATP-binding protein uup	no	Others	4.93013e-06	4.86149e-07	2.90829e-05	2.43503e-06	2.63499e-05	7.42364e-07	4.65698e-06	1.68509e-06
P45395	kdsD	Arabinose 5-phosphate isomerase KdsD	no	Others	0	0	7.44725e-08	1.66526e-07	1.7409e-08	3.89278e-08	0	0
P45424	yhcH	Uncharacterized protein YhcH	no	Others	1.66138e-08	3.71496e-08	0	0	0	0	1.08238e-07	1.55097e-07
P45425	nanK	N-acetylmannosamine kinase	no	Others	0	0	2.70316e-06	1.56714e-06	4.62484e-06	1.77301e-06	0	0
P45464	lpoA	Penicillin-binding protein activator LpoA	no	Others	0.000280361	2.68432e-05	0.000344793	2.17395e-05	0.000356663	4.11748e-05	0.000257301	3.51539e-05
P45523	fkpA	FKBP-type peptidyl-prolyl cis-trans isomerase FkpA	no	Others	2.88149e-05	4.74181e-06	1.38998e-05	2.08221e-06	1.36141e-05	1.14327e-06	7.64431e-05	4.84763e-06
P45577	proQ	RNA chaperone ProQ	no	Others	3.38992e-05	5.07121e-06	4.65939e-05	1.16874e-05	3.40959e-05	5.26762e-06	1.06635e-05	1.87433e-06
P45748	tsaC	Threonylcarbamoyl-AMP synthase	YES	Others	0	0	0	0	0	0	0	0
P45799	nudE	ADP compounds hydrolase NudE	no	Others	0	0	3.2179e-06	1.0538e-06	3.05796e-06	2.91445e-07	0	0
P45800	yrfF	Putative membrane protein IgaA homolog	YES	Others	4.59281e-05	4.99544e-06	3.75104e-05	1.3711e-05	3.56445e-05	2.43271e-05	5.11018e-05	1.01522e-05
P45955	ybgF	Uncharacterized protein YbgF	no	Others	1.73872e-05	1.2272e-06	1.4353e-05	4.90693e-06	2.35829e-05	3.0069e-06	4.86759e-05	1.87036e-06
P46118	hexR	HTH-type transcriptional regulator HexR	no	Others	7.46491e-08	1.66921e-07	9.89299e-08	2.21214e-07	2.75403e-07	3.03034e-07	0	0
P46130	ybhC	Putative acyl-CoA thioester hydrolase YbhC	no	Others	0.000181738	2.02252e-05	0.000351121	1.85602e-05	0.0003164	1.79865e-05	0.000178469	9.94832e-06
P46837	yhgF	Protein YhgF	no	Others	1.49552e-05	2.25178e-06	2.13644e-05	1.49683e-06	2.01959e-05	1.80085e-06	1.01684e-05	8.42252e-07
P46853	yhhX	Uncharacterized oxidoreductase YhhX	no	Others	0	0	0	0	0	0	0	0
P46889	ftsK	DNA translocase FtsK	YES	Others	3.4264e-05	2.71223e-06	7.50389e-05	6.05358e-06	6.56466e-05	3.35209e-06	2.00719e-05	5.08026e-07
P50456	mlc	Protein mlc	no	Others	1.01874e-05	3.82318e-06	1.01046e-05	4.54039e-06	2.76381e-05	1.33114e-05	6.6915e-06	8.52505e-06
P51025	frmB	S-formylglutathione hydrolase FrmB	no	Others	0	0	3.29932e-05	5.62771e-06	2.31161e-05	2.24504e-06	0	0
P52061	rdgB	dITP/XTP pyrophosphatase	no	Others	0	0	2.37193e-07	2.58176e-07	1.21681e-06	7.9893e-07	0	0
P52073	glcE	Glycolate oxidase subunit GlcE	no	Others	1.82034e-05	1.09095e-05	0	0	6.59735e-07	1.47521e-06	1.57055e-05	2.26826e-06
P52074	glcF	Glycolate oxidase iron-sulfur subunit	no	Others	1.19683e-05	6.91391e-06	0	0	0	0	1.27075e-05	1.96952e-06
P52108	rstA	Transcriptional regulatory protein RstA	no	Others	1.98787e-07	3.05409e-07	3.48423e-05	3.82015e-06	3.29914e-05	3.55252e-06	6.05826e-07	8.28933e-07
P52129	rnlA	mRNA endoribonuclease LS	no	Others	2.03231e-07	2.90001e-07	1.08601e-05	5.17873e-06	2.58196e-05	2.36557e-06	0	0
P52627	fliZ	Regulator of sigma S factor FliZ	no	Others	3.07908e-06	8.94778e-07	0	0	0	0	3.88179e-07	4.38622e-07
P52643	ldhA	D-lactate dehydrogenase	no	Others	7.15072e-06	5.60535e-07	6.11538e-05	1.26722e-05	5.60169e-05	4.32987e-06	6.85661e-06	8.24501e-07
P52644	hslJ	Heat shock protein HslJ	no	Others	0	0	0.000150064	2.80431e-05	0.000119263	1.21136e-05	0	0
P52647	ydbK	Probable pyruvate-flavodoxin oxidoreductase	no	Others	4.82478e-06	6.18849e-07	2.71523e-05	3.10163e-06	1.37247e-05	1.36724e-06	3.64384e-06	5.12886e-07
P52697	pgl	6-phosphogluconolactonase	no	Others	1.70821e-05	1.67327e-06	9.24496e-06	3.40257e-06	9.4719e-06	8.81717e-07	1.51484e-05	8.99088e-07
P56580	srlE	Glucitol/sorbitol-specific phosphotransferase enzyme IIB component	no	Others	2.75785e-05	6.77427e-06	0	0	0	0	3.11523e-05	8.48391e-06
P60240	rapA	RNA polymerase-associated protein RapA	no	Others	2.3288e-05	2.48113e-06	0.000463231	2.18382e-05	0.000294146	1.44258e-05	1.738e-05	3.57414e-06
P60340	truB	tRNA pseudouridine synthase B	no	Others	0	0	1.79455e-06	5.72235e-07	3.2294e-07	2.34922e-07	0	0
P60390	rsmH	Ribosomal RNA small subunit methyltransferase H	no	Others	9.44263e-07	5.67626e-07	2.5252e-06	1.09235e-06	1.03884e-06	1.39025e-07	6.61346e-08	1.06729e-07
P60472	ispU	Ditrans,polycis-undecaprenyl-diphosphate synthase ((2E,6E)-farnesyl-diphosphate specific)	YES	Others	7.75863e-07	5.40611e-07	3.27759e-06	9.34015e-07	2.18863e-06	1.085e-06	0	0
P60546	gmk	Guanylate kinase	YES	Others	0	0	4.92004e-07	6.61773e-07	0	0	7.52736e-08	1.68317e-07
P60560	guaC	GMP reductase	no	Others	2.1197e-06	8.84556e-07	3.52235e-06	8.10684e-07	3.45281e-06	1.11057e-06	1.43727e-06	6.46285e-07
P60651	speB	Agmatinase	no	Others	1.21246e-06	8.88061e-07	6.25081e-06	3.11104e-06	8.3304e-06	9.95539e-07	0	0
P60716	lipA	Lipoyl synthase	no	Others	1.90845e-05	2.02042e-06	5.7047e-05	6.3598e-06	3.29106e-05	2.33585e-06	1.0937e-05	5.57891e-07
P60752	msbA	Lipid A export ATP-binding/permease protein MsbA	YES	Others	0.000138149	8.58964e-06	0.000229965	2.07196e-05	0.000218711	1.74049e-05	0.000134642	1.1049e-05
P60906	hisS	Histidine--tRNA ligase	YES	Others	8.21772e-05	1.62512e-05	6.63975e-05	6.11776e-06	3.8839e-05	2.41524e-06	1.46355e-05	1.52533e-06
P61316	lolA	Outer-membrane lipoprotein carrier protein	YES	Others	8.39537e-07	3.65036e-07	0	0	2.55992e-08	5.23457e-08	1.2764e-06	4.36881e-07
P61320	lolB	Outer-membrane lipoprotein LolB	YES	Others	2.81536e-05	2.32666e-06	3.81674e-05	5.25115e-06	2.96048e-05	7.93933e-06	2.44631e-05	7.38478e-06
P61517	can	Carbonic anhydrase 2	YES	Others	6.93871e-06	7.52098e-07	8.94834e-05	1.29095e-05	9.47745e-05	4.97962e-06	5.07809e-06	1.32869e-06
P61714	ribE	6,7-dimethyl-8-ribityllumazine synthase	YES	Others	2.03756e-05	3.335e-06	5.73025e-05	3.44866e-06	6.98848e-05	3.734e-06	1.54353e-05	1.18966e-06
P61949	fldA	Flavodoxin-1	YES	Others	3.3413e-06	2.80043e-07	5.32896e-06	1.03528e-06	8.48948e-06	1.22719e-06	2.20577e-06	1.01661e-06
P62517	mdoH	Glucans biosynthesis glucosyltransferase H	no	Others	0.000167035	8.33659e-06	0.000232266	2.35994e-05	0.000183129	2.41096e-05	0.000176069	9.89281e-06
P62620	ispG	4-hydroxy-3-methylbut-2-en-1-yl diphosphate synthase (flavodoxin)	YES	Others	1.67632e-06	4.11561e-07	1.63075e-05	3.57799e-06	1.30545e-05	1.46161e-06	1.3494e-06	4.90885e-07
P62623	ispH	4-hydroxy-3-methylbut-2-enyl diphosphate reductase	YES	Others	0	0	7.41187e-06	1.16005e-06	3.97942e-06	4.66624e-07	0	0
P62707	gpmA	2,3-bisphosphoglycerate-dependent phosphoglycerate mutase	no	Others	3.29723e-05	7.38506e-06	6.42181e-05	1.85257e-05	6.38873e-05	4.73076e-06	2.12716e-05	3.30249e-06
P62768	yaeH	UPF0325 protein YaeH	no	Others	4.24791e-05	1.14759e-05	4.80112e-06	9.78377e-07	6.3125e-06	2.157e-06	4.37547e-05	2.39125e-06
P63020	nfuA	Fe/S biogenesis protein NfuA	no	Others	1.38617e-05	1.01001e-06	0.000104627	1.24792e-05	9.50956e-05	9.02141e-06	2.12895e-05	1.34137e-06
P63177	rlmB	23S rRNA (guanosine-2-O-)-methyltransferase RlmB	no	Others	1.01855e-06	4.62354e-07	2.7981e-06	8.00489e-07	2.04258e-06	6.7654e-07	0	0
P63224	gmhA	Phosphoheptose isomerase	no	Others	5.80313e-06	1.01732e-06	6.6425e-06	2.79829e-06	1.05005e-05	1.28966e-06	4.0781e-06	1.04078e-06
P63386	mlaF	Probable phospholipid import ATP-binding protein MlaF	no	Others	0.000108298	7.62639e-06	0.00016434	1.66261e-05	0.000158133	1.43309e-05	0.000112039	4.9879e-06
P63389	yheS	Uncharacterized ABC transporter ATP-binding protein YheS	no	Others	8.39162e-07	3.52445e-07	6.886e-06	1.22911e-06	7.20377e-06	5.70079e-07	4.51621e-07	2.92587e-07
P63417	yhbS	Uncharacterized N-acetyltransferase YhbS	no	Others	4.12036e-06	9.86178e-07	1.01794e-05	9.35506e-07	1.12081e-05	3.05722e-06	3.03036e-06	8.12496e-07
P63883	amiC	N-acetylmuramoyl-L-alanine amidase AmiC	no	Others	7.95985e-06	1.25575e-06	2.19134e-05	1.37775e-06	2.29242e-05	1.21553e-06	9.06407e-06	1.51742e-06
P64429	ypfJ	Uncharacterized protein YpfJ	no	Others	3.56809e-05	1.94081e-06	1.91815e-05	3.50966e-06	1.7273e-05	3.1172e-06	3.78586e-05	3.5434e-06
P64451	ydcL	Uncharacterized lipoprotein YdcL	no	Others	8.21753e-05	5.15517e-06	0.000133123	1.45878e-05	0.000121199	5.02076e-06	7.96038e-05	1.0234e-05
P64455	ydcY	Uncharacterized protein YdcY	no	Others	1.61037e-07	2.20584e-07	0	0	0	0	1.08768e-07	1.23183e-07
P64506	yebY	Uncharacterized protein YebY	no	Others	0	0	0	0	0	0	0	0
P64540	yfcL	Uncharacterized protein YfcL	no	Others	0	0	8.83296e-07	1.08478e-07	9.21543e-07	5.40063e-07	0	0
P64554	queE	7-carboxy-7-deazaguanine synthase	no	Others	2.97968e-08	5.67533e-08	1.51133e-05	2.07374e-06	9.65878e-06	7.48802e-07	1.56943e-07	1.88223e-07
P64559	cptB	Antitoxin CptB	no	Others	1.42921e-06	1.3817e-06	0	0	0	0	1.28304e-06	8.59418e-07
P64581	yqjD	Uncharacterized protein YqjD	no	Others	2.20064e-05	1.22019e-05	1.0495e-05	8.56159e-06	2.34709e-06	4.03164e-06	2.88328e-05	6.1092e-06
P64596	yraP	Uncharacterized protein YraP	no	Others	0.000115844	1.03918e-05	0.000131824	7.37617e-06	0.000127379	7.94804e-06	0.000114423	3.91543e-06
P64602	mlaB	Probable phospholipid ABC transporter-binding protein MlaB	no	Others	2.95767e-05	9.0584e-06	8.51283e-05	1.42671e-05	5.77381e-05	1.05974e-05	3.08837e-05	9.44323e-06
P64604	mlaD	Probable phospholipid ABC transporter-binding protein MlaD	no	Others	5.45589e-05	1.24108e-05	0.000107431	4.60483e-05	6.80615e-05	1.12527e-05	7.3581e-05	3.01523e-05
P64624	yheO	Uncharacterized protein YheO	no	Others	0	0	5.02221e-06	3.01592e-06	8.60302e-06	1.04722e-06	0	0
P64636	yrfG	GMP/IMP nucleotidase YrfG	no	Others	0	0	2.96467e-06	3.73334e-07	7.85244e-07	8.14306e-07	0	0
P65294	ygdR	Uncharacterized lipoprotein YgdR	no	Others	2.35571e-05	8.9078e-06	2.60506e-05	1.67012e-05	3.04049e-05	1.56543e-05	2.05047e-06	2.98789e-06
P65556	yfcD	Uncharacterized Nudix hydrolase YfcD	no	Others	0	0	4.76411e-06	5.51093e-07	4.44285e-06	1.33446e-06	3.92172e-07	6.06901e-07
P66817	diaA	DnaA initiator-associating protein DiaA	no	Others	2.65682e-07	3.66908e-07	1.73695e-06	7.55894e-07	4.22418e-06	9.45614e-07	0	0
P66948	bepA	Beta-barrel assembly-enhancing protease	no	Others	1.84326e-06	5.801e-07	8.8103e-07	5.32075e-07	2.13446e-06	9.38072e-07	2.63907e-06	3.77619e-07
P67087	rsmI	Ribosomal RNA small subunit methyltransferase I	YES	Others	1.88368e-06	7.21316e-07	6.14758e-06	4.96481e-07	5.66008e-06	5.49504e-07	5.31814e-08	1.18917e-07
P67095	yfcE	Phosphodiesterase YfcE	no	Others	3.43515e-06	1.0227e-06	6.10563e-07	9.74569e-07	1.86479e-06	7.77838e-07	2.74371e-06	4.6878e-07
P67338	yoaH	UPF0181 protein YoaH	no	Others	0	0	0	0	0	0	0	0
P67910	hldD	ADP-L-glycero-D-manno-heptose-6-epimerase	no	Others	3.99799e-05	3.47534e-06	5.50243e-05	6.1627e-06	4.09668e-05	3.22237e-06	1.26906e-05	9.40461e-07
P68187	malK	Maltose/maltodextrin import ATP-binding protein MalK	no	Others	0.00032018	3.15128e-05	1.15736e-05	2.28418e-05	9.59049e-05	2.48654e-05	0.000326866	2.00139e-05
P68567	rsmJ	Ribosomal RNA small subunit methyltransferase J	no	Others	0	0	1.41381e-05	4.11133e-06	1.03351e-05	1.46354e-06	0	0
P68699	atpE	ATP synthase subunit c	no	Others	2.86205e-05	1.16277e-05	2.24256e-05	1.23986e-05	2.34698e-05	1.33744e-05	3.3618e-05	8.35771e-06
P68767	pepA	Cytosol aminopeptidase	no	Others	2.57523e-05	8.81016e-06	6.19141e-05	4.62751e-06	5.10633e-05	1.42554e-06	1.27405e-05	1.03232e-06
P69411	rcsF	Outer membrane lipoprotein RcsF	no	Others	6.1831e-05	6.18861e-06	9.62859e-05	1.40891e-05	8.52706e-05	1.21591e-05	6.35543e-05	1.20045e-05
P69423	tatC	Sec-independent protein translocase protein TatC	no	Others	5.301e-06	7.27913e-06	2.33045e-05	1.59712e-05	1.65973e-05	5.7134e-06	1.89419e-05	3.62605e-06
P69425	tatB	Sec-independent protein translocase protein TatB	no	Others	2.3085e-05	2.00267e-06	3.04164e-05	4.30523e-07	2.75709e-05	5.93386e-06	2.03483e-05	2.97673e-06
P69441	adk	Adenylate kinase	YES	Others	1.33445e-05	2.11755e-06	5.13278e-06	2.40927e-06	9.56117e-06	2.09271e-06	1.36036e-05	2.35733e-06
P69451	fadD	Long-chain-fatty-acid--CoA ligase	no	Others	2.09769e-05	3.32094e-06	5.82598e-05	1.06933e-05	8.06715e-05	3.77598e-06	2.81219e-05	2.08784e-06
P69503	apt	Adenine phosphoribosyltransferase	no	Others	3.08709e-08	6.90295e-08	0	0	2.12607e-08	4.75404e-08	3.80963e-09	8.51859e-09
P69776	lpp	Major outer membrane lipoprotein Lpp	no	Others	0.000436707	1.73404e-05	0.000664333	9.36999e-05	0.000474441	4.29393e-05	0.000568073	6.31626e-05
P69783	crr	Glucose-specific phosphotransferase enzyme IIA component	no	Others	7.79752e-05	8.38437e-06	4.50105e-05	8.60152e-06	5.8832e-05	6.44315e-06	0.000108009	7.10437e-06
P69786	ptsG	PTS system glucose-specific EIICB component;Glucose permease IIC component;Glucose-specific phosphotransferase enzyme IIB component	no	Others	0.00021268	2.03888e-05	0.000161905	2.1438e-05	0.000119542	1.16846e-05	0.000231514	2.18478e-05
P69797	manX	PTS system mannose-specific EIIAB component;Mannose-specific phosphotransferase enzyme IIA component;Mannose-specific phosphotransferase enzyme IIB component	no	Others	8.0442e-05	2.3571e-06	1.61089e-05	8.94308e-06	1.51563e-05	2.43461e-06	7.47832e-05	5.79708e-06
P69805	manZ	Mannose permease IID component	no	Others	3.45213e-05	7.13507e-06	2.68032e-06	3.86646e-06	2.36341e-08	5.28474e-08	2.60697e-05	1.11516e-05
P69811	fruB	Multiphosphoryl transfer protein;Phosphocarrier protein HPr;Fructose-specific phosphotransferase enzyme IIA component	no	Others	6.62638e-05	3.8781e-06	9.7439e-05	1.59244e-05	5.65429e-05	5.96584e-06	6.83574e-05	5.25021e-06
P69828	gatA	Galactitol-specific phosphotransferase enzyme IIA component	no	Others	2.5884e-05	5.81196e-06	2.10057e-05	9.77474e-06	3.65804e-05	1.07443e-05	2.43303e-05	7.24649e-06
P69829	ptsN	Nitrogen regulatory protein	no	Others	0	0	2.17435e-07	3.50917e-07	3.27025e-07	2.70726e-07	0	0
P69831	gatC	Galactitol permease IIC component	no	Others	0.000609182	7.41576e-05	6.82422e-05	2.52444e-05	7.33408e-05	1.76639e-05	0.000718814	0.000103314
P69853	dmsD	Tat proofreading chaperone DmsD	no	Others	0	0	0	0	0	0	0	0
P69874	potA	Spermidine/putrescine import ATP-binding protein PotA	no	Others	0.000107704	1.71145e-05	0.000277893	3.67609e-05	0.000236327	2.10221e-05	0.000105459	1.09883e-05
P69913	csrA	Carbon storage regulator	YES	Others	1.9963e-05	4.83538e-06	2.01578e-05	5.01112e-06	1.44565e-05	4.3343e-06	1.06938e-05	1.93244e-06
P69922	fucI	L-fucose isomerase	no	Others	0	0	0	0	0	0	0	0
P69924	nrdB	Ribonucleoside-diphosphate reductase 1 subunit beta	YES	Others	9.77007e-07	4.45698e-07	1.90331e-05	3.44329e-06	1.7373e-05	2.69021e-06	4.99336e-07	5.74217e-07
P75682	yagE	Probable 2-keto-3-deoxy-galactonate aldolase YagE	no	Others	0	0	0	0	0	0	0	0
P75728	ubiF	2-octaprenyl-3-methyl-6-methoxy-1,4-benzoquinol hydroxylase	no	Others	6.25986e-06	1.73376e-06	2.3634e-06	3.23799e-06	6.25331e-06	3.68067e-06	6.89637e-06	1.63353e-06
P75736	ybfF	Esterase YbfF	no	Others	0	0	0	0	0	0	0	0
P75777	ybhG	UPF0194 membrane protein YbhG	no	Others	2.52323e-05	2.41298e-06	5.25918e-05	1.2061e-05	3.75934e-05	3.64777e-06	2.14996e-05	6.32085e-06
P75782	rlmF	Ribosomal RNA large subunit methyltransferase F	no	Others	0	0	4.33866e-07	2.9746e-07	5.33874e-08	1.19378e-07	0	0
P75809	ybjI	Flavin mononucleotide phosphatase YbjI	no	Others	0	0	1.09623e-05	2.18393e-06	1.09066e-05	6.58811e-07	0	0
P75818	ybjP	Uncharacterized lipoprotein YbjP	no	Others	5.53813e-05	6.5714e-06	5.01641e-05	9.12198e-06	3.61899e-05	6.38182e-06	5.19226e-05	9.14244e-06
P75821	ybjS	Uncharacterized protein YbjS	no	Others	1.26463e-06	1.94964e-06	5.42667e-06	1.10715e-06	6.84703e-06	1.92414e-06	1.88917e-06	2.58785e-06
P75823	ltaE	Low specificity L-threonine aldolase	no	Others	0	0	0	0	0	0	0	0
P75829	ybjX	Uncharacterized protein YbjX	no	Others	9.27945e-06	3.57251e-06	7.60708e-05	1.32497e-05	7.5878e-05	4.77443e-06	1.82249e-05	4.16524e-06
P75838	ycaO	Ribosomal protein S12 methylthiotransferase accessory factor YcaO	no	Others	6.63057e-05	8.49992e-06	0.000239165	2.51094e-05	0.000159877	8.69392e-06	2.41222e-05	5.38758e-06
P75849	ycbL	Uncharacterized protein YcbL	no	Others	1.92413e-06	6.89164e-07	3.25529e-06	1.04628e-06	3.22042e-06	3.24775e-07	1.78157e-06	7.17249e-07
P75863	ycbX	Uncharacterized protein YcbX	no	Others	8.9521e-08	1.58732e-07	6.53228e-06	7.57236e-07	1.09969e-05	2.148e-06	0	0
P75864	rlmL	Ribosomal RNA large subunit methyltransferase K/L;23S rRNA m2G2445 methyltransferase;23S rRNA m7G2069 methyltransferase	no	Others	8.41346e-06	1.31893e-06	2.84586e-05	1.895e-06	2.54427e-05	1.04871e-06	2.66305e-06	3.48073e-07
P75876	rlmI	Ribosomal RNA large subunit methyltransferase I	no	Others	6.67319e-06	1.55263e-06	1.72227e-05	2.94346e-06	1.71555e-05	2.01244e-06	2.17747e-06	5.73621e-07
P75913	ghrA	Glyoxylate/hydroxypyruvate reductase A	no	Others	0	0	0	0	0	0	0	0
P75914	ycdX	Probable phosphatase YcdX	no	Others	0	0	0	0	0	0	0	0
P75915	ycdY	Chaperone protein YcdY	no	Others	1.06863e-08	2.38953e-08	7.13616e-07	6.33419e-07	1.0714e-06	1.08316e-07	5.77729e-08	1.29184e-07
P75936	flgD	Basal-body rod modification protein FlgD	no	Others	2.20472e-05	4.77422e-06	0	0	0	0	1.99768e-05	3.84171e-06
P75957	lolD	Lipoprotein-releasing system ATP-binding protein LolD	YES	Others	6.10373e-05	3.73275e-06	9.28039e-05	2.44064e-05	9.96413e-05	7.21286e-06	6.23761e-05	1.78105e-05
P75958	lolE	Lipoprotein-releasing system transmembrane protein LolE	YES	Others	3.08707e-05	3.25639e-06	4.72474e-05	3.02678e-06	4.24797e-05	1.00068e-05	2.65482e-05	7.43356e-06
P75960	cobB	NAD-dependent protein deacylase	no	Others	2.05859e-07	2.26383e-07	1.91999e-06	7.67427e-07	1.22423e-06	6.42202e-07	1.66381e-07	3.66024e-07
P75981	jayE	Putative protein JayE from lambdoid prophage e14 region	no	Others	2.94102e-05	2.75454e-06	3.49009e-05	4.09465e-06	3.89869e-05	2.94712e-06	1.41389e-05	1.53112e-06
P76004	ycgM	Uncharacterized protein YcgM	no	Others	0	0	0	0	0	0	0	0
P76014	dhaL	PTS-dependent dihydroxyacetone kinase, ADP-binding subunit DhaL	no	Others	3.29829e-08	7.3752e-08	1.86414e-06	4.62027e-07	2.14191e-06	4.05582e-07	7.23782e-07	5.70286e-07
P76015	dhaK	PTS-dependent dihydroxyacetone kinase, dihydroxyacetone-binding subunit DhaK	no	Others	0	0	8.29595e-07	7.71801e-07	2.29409e-06	1.02422e-06	0	0
P76027	oppD	Oligopeptide transport ATP-binding protein OppD	no	Others	0.000134211	1.77279e-05	0.000176994	1.0402e-05	0.000205626	2.17757e-05	0.000173093	1.71936e-05
P76034	yciT	Uncharacterized HTH-type transcriptional regulator YciT	no	Others	0	0	4.36831e-07	4.09794e-07	0	0	0	0
P76038	puuD	Gamma-glutamyl-gamma-aminobutyrate hydrolase PuuD	no	Others	0	0	1.6361e-05	5.69328e-06	1.16264e-05	1.20336e-06	0	0
P76046	ycjX	Uncharacterized protein YcjX	no	Others	8.99076e-07	1.21119e-06	9.53796e-05	2.11471e-05	9.83955e-05	2.67726e-06	5.25528e-06	2.89507e-06
P76055	ttcA	tRNA 2-thiocytidine biosynthesis protein TtcA	no	Others	3.12111e-06	1.03068e-06	1.63893e-05	3.70064e-06	1.01269e-05	6.00792e-07	2.02581e-06	8.69004e-07
P76085	paaK	Phenylacetate-coenzyme A ligase	no	Others	9.28005e-06	5.6051e-06	0	0	0	0	5.07753e-06	1.39972e-06
P76104	ydcP	Uncharacterized protease YdcP	no	Others	2.50944e-06	7.68027e-07	3.26556e-05	2.6438e-06	2.80316e-05	1.13316e-06	9.74073e-07	1.97927e-07
P76116	yncE	Uncharacterized protein YncE	no	Others	1.03851e-05	2.47954e-06	3.70306e-05	7.3953e-06	1.98642e-05	3.3237e-06	1.39246e-05	1.52455e-06
P76177	ydgH	Protein YdgH	no	Others	0.000190927	1.68595e-05	8.1716e-05	1.81496e-05	0.000136288	1.64544e-05	0.000244816	1.16415e-05
P76187	ydhF	Oxidoreductase YdhF	no	Others	1.42714e-06	4.33943e-07	1.51825e-06	1.60363e-06	1.75418e-07	1.27321e-07	2.5497e-06	8.50916e-07
P76220	ydjY	Uncharacterized protein YdjY	no	Others	1.07755e-05	4.36106e-06	0	0	0	0	3.0521e-06	5.48183e-06
P76231	yeaC	Uncharacterized protein YeaC	no	Others	0	0	0	0	0	0	0	0
P76256	tsaB	tRNA threonylcarbamoyladenosine biosynthesis protein TsaB	YES	Others	0	0	0	0	0	0	0	0
P76268	kdgR	Transcriptional regulator KdgR	no	Others	1.77388e-07	3.2222e-07	8.83022e-07	3.19835e-07	2.12682e-06	7.539e-07	0	0
P76270	msrC	Free methionine-R-sulfoxide reductase	no	Others	0	0	0	0	0	0	0	0
P76291	cmoB	tRNA (mo5U34)-methyltransferase	no	Others	0	0	8.46104e-07	4.62414e-07	5.13184e-08	8.24267e-08	0	0
P76308	yecR	Uncharacterized protein YecR	no	Others	4.61882e-05	2.26803e-06	0	0	0	0	4.52678e-05	1.72383e-05
P76346	mtfA	Protein MtfA	no	Others	2.48936e-05	4.63628e-06	6.60705e-06	1.72283e-06	1.23819e-05	2.27213e-06	2.78549e-05	6.12965e-06
P76372	wzzB	Chain length determinant protein	no	Others	0.000265676	4.72364e-05	0.000432137	4.91686e-05	0.00039666	4.6745e-05	0.000262651	5.90311e-05
P76403	yegQ	Uncharacterized protease YegQ	no	Others	5.26095e-06	5.23975e-07	5.66582e-05	3.45062e-06	3.11016e-05	2.06937e-06	2.39242e-06	5.77907e-07
P76440	preT	NAD-dependent dihydropyrimidine dehydrogenase subunit PreT	no	Others	0	0	0	0	0	0	0	0
P76491	yfbR	5-deoxynucleotidase YfbR	no	Others	2.52316e-07	2.2648e-07	5.01023e-06	1.28665e-06	1.20316e-06	1.65212e-06	8.72732e-07	3.22922e-07
P76502	sixA	Phosphohistidine phosphatase SixA	no	Others	0	0	3.22793e-09	7.21788e-09	7.88833e-10	1.76388e-09	0	0
P76503	fadI	3-ketoacyl-CoA thiolase	no	Others	1.97291e-05	2.13683e-06	1.73708e-05	4.04541e-06	2.37147e-05	2.19701e-06	3.33995e-05	3.40455e-06
P76506	mlaA	Probable phospholipid-binding lipoprotein MlaA	no	Others	0.000232441	5.95772e-05	0.000246918	1.6127e-05	0.000283885	5.61943e-05	0.000225923	4.76438e-05
P76507	yfdI	Uncharacterized protein YfdI	no	Others	0.000164299	1.50238e-05	0.000113085	2.33493e-05	0.00016657	7.15471e-06	0.000178543	1.68295e-05
P76535	murQ	N-acetylmuramic acid 6-phosphate etherase	no	Others	0	0	0	0	0	0	0	0
P76536	yfeX	Probable deferrochelatase/peroxidase YfeX	no	Others	1.2867e-06	7.06823e-07	3.27157e-05	5.28911e-06	1.66803e-05	1.0079e-06	5.5265e-07	5.05827e-07
P76537	yfeY	Uncharacterized protein YfeY	no	Others	1.66392e-05	5.33475e-06	9.62287e-06	7.02693e-06	1.69613e-05	1.05745e-05	1.2671e-05	3.81951e-06
P76541	eutL	Ethanolamine utilization protein EutL	no	Others	0	0	0	0	0	0	0	0
P76550	yffS	Uncharacterized protein YffS	no	Others	1.45156e-06	1.59509e-06	0	0	0	0	0	0
P76558	maeB	NADP-dependent malic enzyme	no	Others	4.79215e-05	8.38278e-06	8.5679e-05	1.48669e-05	0.000112801	1.63604e-05	4.05168e-05	3.15511e-06
P76569	yfgD	Uncharacterized protein YfgD	no	Others	1.55994e-06	7.17745e-07	5.28365e-07	4.6317e-07	1.19249e-06	7.29684e-07	2.05865e-07	2.39153e-07
P76576	yfgM	UPF0070 protein YfgM	no	Others	0.000139406	7.47688e-06	0.000215759	1.02347e-05	0.000172495	6.89621e-06	0.000149463	6.17497e-06
P76578	yfhM	Uncharacterized lipoprotein YfhM	no	Others	1.8091e-05	9.93279e-06	2.48265e-05	1.18561e-05	4.5725e-05	1.41967e-06	2.59217e-05	4.49319e-06
P76658	hldE	Bifunctional protein HldE;D-beta-D-heptose 7-phosphate kinase;D-beta-D-heptose 1-phosphate adenylyltransferase	no	Others	5.73157e-06	1.18126e-06	3.20179e-05	5.06043e-06	2.89947e-05	2.44183e-06	5.9194e-06	5.46436e-07
P77161	glxR	2-hydroxy-3-oxopropionate reductase	no	Others	3.16879e-06	1.9199e-06	0	0	0	0	0	0
P77171	ydcI	Uncharacterized HTH-type transcriptional regulator YdcI	no	Others	2.516e-05	3.86791e-06	9.74609e-05	9.17154e-06	0.000155557	1.52304e-05	2.65157e-05	8.25244e-07
P77173	zipA	Cell division protein ZipA	YES	Others	0.000243504	1.56142e-05	0.000270747	2.54499e-05	0.000249717	4.16069e-05	0.000169446	3.72757e-06
P77247	yniC	2-deoxyglucose-6-phosphate phosphatase	no	Others	0	0	0	0	0	0	0	0
P77252	ykgE	Uncharacterized protein YkgE	no	Others	6.37693e-06	9.40633e-07	6.05467e-07	1.35386e-06	9.90709e-06	5.28479e-06	6.53164e-06	1.25687e-06
P77279	fetA	Probable iron export ATP-binding protein FetA	no	Others	4.37799e-06	6.30919e-07	3.11922e-06	1.87236e-06	4.75803e-06	1.3398e-06	2.54335e-06	4.94658e-07
P77293	yfdH	Bactoprenol glucosyl transferase homolog from prophage CPS-53	no	Others	0.000138795	2.83678e-05	0.000148713	5.17213e-05	0.000182864	1.33041e-05	0.000191198	4.90797e-05
P77318	ydeN	Uncharacterized sulfatase YdeN	no	Others	0	0	0	0	0	0	2.95456e-06	2.15034e-06
P77338	mscK	Mechanosensitive channel MscK	no	Others	5.87154e-05	5.93015e-06	0.000116059	1.28292e-05	9.9254e-05	1.40066e-05	5.04057e-05	8.68472e-06
P77348	mppA	Periplasmic murein peptide-binding protein	no	Others	3.42022e-06	1.11681e-06	5.22269e-07	7.42821e-07	2.5259e-06	8.85867e-07	6.79647e-06	7.61867e-07
P77376	ydgJ	Uncharacterized oxidoreductase YdgJ	no	Others	0	0	3.94157e-06	2.53914e-06	7.56297e-06	1.002e-06	0	0
P77395	ybbN	Uncharacterized protein YbbN	no	Others	1.49536e-05	1.812e-06	9.65067e-05	2.33661e-05	9.3548e-05	5.17959e-06	1.74511e-05	3.07473e-06
P77399	fadJ	Fatty acid oxidation complex subunit alpha;Enoyl-CoA hydratase/3-hydroxybutyryl-CoA epimerase;3-hydroxyacyl-CoA dehydrogenase	no	Others	2.08796e-05	3.02951e-06	3.0228e-05	9.10398e-06	5.95713e-05	6.17527e-06	2.96493e-05	2.61319e-06
P77433	ykgG	Uncharacterized protein YkgG	no	Others	2.1845e-05	3.59997e-06	7.49333e-07	1.67556e-06	1.54995e-05	7.63066e-06	1.54761e-05	2.33109e-06
P77434	alaC	Glutamate-pyruvate aminotransferase AlaC	no	Others	7.45464e-06	2.73267e-06	8.17021e-06	1.93209e-06	6.2987e-06	6.15488e-07	4.75174e-07	3.59612e-07
P77475	yqaB	Fructose-1-phosphate phosphatase YqaB	no	Others	4.19637e-06	2.88877e-07	1.38887e-05	3.28062e-06	1.23039e-05	1.1082e-06	3.85822e-06	9.94341e-07
P77488	dxs	1-deoxy-D-xylulose-5-phosphate synthase	YES	Others	6.0279e-05	2.86683e-06	7.26538e-05	4.38385e-06	8.85143e-05	5.90303e-06	5.56176e-05	2.65304e-06
P77529	ydjN	Uncharacterized symporter YdjN	no	Others	1.77813e-05	6.94129e-06	2.40773e-05	9.33658e-06	5.31021e-05	6.25082e-06	1.8294e-05	7.80192e-06
P77536	ykgF	Uncharacterized electron transport protein YkgF	no	Others	7.13449e-05	3.97402e-06	1.48453e-05	1.24986e-05	7.82303e-05	2.88745e-05	4.73664e-05	6.19e-06
P77552	ydhQ	Uncharacterized protein YdhQ	no	Others	1.05306e-06	2.20686e-07	3.42289e-06	1.13256e-06	5.88717e-06	6.88169e-07	1.21389e-06	1.75448e-07
P77596	yagF	Uncharacterized protein YagF	no	Others	2.04702e-06	1.32162e-06	3.24222e-06	3.36642e-06	8.72198e-06	6.63646e-06	5.6126e-07	1.14837e-06
P77611	rsxC	Electron transport complex subunit RsxC	no	Others	5.19024e-06	7.19988e-06	2.61899e-05	8.14053e-06	1.83098e-05	1.15467e-05	4.84491e-06	5.29945e-06
P77615	ycjW	Uncharacterized HTH-type transcriptional regulator YcjW	no	Others	7.25905e-07	1.62317e-06	4.93912e-06	1.24195e-06	5.95663e-06	4.0149e-06	7.89252e-09	1.76482e-08
P77625	yfbT	Sugar phosphatase YfbT	no	Others	0	0	0	0	0	0	0	0
P77671	allB	Allantoinase	no	Others	3.20749e-05	1.9547e-05	0	0	0	0	3.55292e-06	9.1652e-07
P77695	gnsB	Protein GnsB	no	Others	1.91318e-05	2.2638e-06	1.34687e-05	1.94374e-06	1.76122e-05	2.08222e-06	6.98346e-06	1.59965e-06
P77717	ybaY	Uncharacterized lipoprotein YbaY	no	Others	3.54735e-05	7.69385e-06	4.52557e-05	1.48787e-05	3.77182e-05	8.72114e-06	3.31185e-05	1.00137e-05
P77718	thiI	tRNA sulfurtransferase	no	Others	5.64676e-05	8.30448e-06	9.97385e-05	1.41827e-05	7.42446e-05	6.40821e-06	7.8032e-06	1.06851e-06
P77737	oppF	Oligopeptide transport ATP-binding protein OppF	no	Others	0.000105514	1.03425e-05	0.000153142	9.02195e-06	0.000138917	1.20561e-05	0.000137335	8.71143e-06
P77748	ydiJ	Uncharacterized protein YdiJ	no	Others	8.91286e-05	4.45006e-06	4.4632e-05	8.31762e-06	4.30767e-05	2.42292e-05	9.2746e-05	3.83664e-06
P77756	queC	7-cyano-7-deazaguanine synthase	no	Others	0	0	2.35301e-06	6.25771e-07	9.85527e-07	6.43612e-07	0	0
P77774	bamB	Outer membrane protein assembly factor BamB	no	Others	0.000668218	8.42111e-05	0.000816399	6.72184e-05	0.000774142	0.000108733	0.000612078	3.31276e-05
P77791	maa	Maltose O-acetyltransferase	no	Others	3.77485e-06	9.3644e-07	1.63574e-06	1.64061e-06	3.54457e-06	9.48434e-07	8.16265e-07	4.11039e-07
P77804	ydgA	Protein YdgA	no	Others	0.000248727	1.21208e-05	0.000380528	2.51837e-05	0.000330629	1.38933e-05	0.000238881	8.57657e-06
P77808	yfaY	NMN amidohydrolase-like protein YfaY	no	Others	0	0	8.98634e-07	1.21858e-06	1.15517e-06	5.66108e-07	0	0
P78067	ynjE	Thiosulfate sulfurtransferase YnjE	no	Others	0	0	0	0	0	0	0	0
Q46802	ygeV	Uncharacterized sigma-54-dependent transcriptional regulator YgeV	no	Others	3.56015e-06	1.87526e-06	0	0	0	0	3.19443e-06	1.0621e-06
Q46829	bglA	6-phospho-beta-glucosidase BglA	no	Others	1.91838e-06	6.68324e-07	1.38565e-05	1.39074e-06	1.43804e-05	1.03201e-06	6.40606e-07	6.14426e-07
Q46851	gpr	L-glyceraldehyde 3-phosphate reductase	no	Others	4.99808e-07	5.35265e-07	0	0	0	0	0	0
Q46856	yqhD	Alcohol dehydrogenase YqhD	no	Others	4.44158e-06	9.9729e-07	1.57009e-06	1.4888e-06	1.02078e-09	2.28254e-09	1.22568e-06	8.00992e-07
Q46863	ygiS	Probable deoxycholate-binding periplasmic protein YgiS	no	Others	1.98834e-06	1.29635e-06	0	0	5.43451e-07	1.0294e-06	4.20139e-06	4.68621e-07
Q46868	yqiC	Uncharacterized protein YqiC	no	Others	3.06996e-06	4.06771e-07	5.53869e-06	5.72468e-07	7.74826e-06	6.52472e-07	3.77752e-06	4.57014e-07
Q46920	queF	NADPH-dependent 7-cyano-7-deazaguanine reductase	no	Others	0	0	0	0	0	0	0	0
Q46939	yqeF	Probable acetyl-CoA acetyltransferase	no	Others	4.92504e-06	9.05612e-07	3.59794e-05	4.42054e-06	5.2127e-05	2.2616e-06	5.44467e-06	8.68527e-07
Q46948	yajL	Probable protein deglycase	no	Others	0	0	1.1483e-07	1.48515e-07	2.23273e-07	2.12784e-07	0	0
Q47146	fadE	Acyl-coenzyme A dehydrogenase	no	Others	0.000175772	3.34079e-05	0.000221368	6.07229e-05	0.000405111	4.48744e-05	0.000194785	1.37499e-05
Q47622	sapA	Peptide transport periplasmic protein SapA	no	Others	1.08267e-05	6.30197e-06	8.95423e-06	5.15095e-06	1.02532e-05	4.9578e-06	1.44101e-05	3.03349e-06
Q57261	truD	tRNA pseudouridine synthase D	no	Others	1.40687e-06	5.7722e-07	6.13154e-06	7.69667e-07	7.14765e-06	1.17725e-06	1.47371e-07	3.29531e-07
Q59385	copA	Copper-exporting P-type ATPase A	no	Others	3.92251e-05	4.54002e-06	2.14866e-05	9.52315e-06	2.86527e-05	4.27325e-06	4.00783e-05	3.61596e-06
Q93K97	nudF	ADP-ribose pyrophosphatase	no	Others	0	0	0	0	0	0	0	0
