# Supplementary material for: Bacterial Hsp90 Facilitates the Degradation of Aggregation-Prone Hsp70–Hsp40 Substrates
Source: Front Mol Biosci. 2021 Apr 15;8:653073. doi: 10.3389/fmolb.2021.653073 (PMC8082187; doi:10.3389/fmolb.2021.653073)
Supplement: Supplementary file 4 [file Table_4.xlsx]

## Sheet: Sheet1
Table S4: Proteins with statistically significant (FDR < 0.05) solubility difference between WT and KJ, and with a solubility difference larger than 10 percent points
Uniprot ID	Protein Name	Gene Name	Category	WT mean pellet mass fraction	WT pellet mass fraction STD	ΔKJ mean pellet mass fraction	ΔKJ pellet mass fraction STD	WT mean solubility (%)	ΔKJ mean solubility (%)
P05719	Type-1 restriction enzyme EcoKI specificity protein	hsdS	Others	0	0	1.93237e-05	1.54848e-06	100	33.9561
P37745	dTDP-4-dehydrorhamnose 3,5-epimerase	rfbC	Others	0	0	3.51742e-05	4.60849e-06	100	70.6303
P0AFL6	Exopolyphosphatase	ppx	Others	0	0	1.31121e-05	4.17283e-06	100	82.1951
P0AGG0	Thiamine-monophosphate kinase	thiL	Others	0	0	6.6026e-06	1.81426e-06	100	83.5323
P08142	Acetolactate synthase isozyme 1 large subunit	ilvB	Amino Acid Metabolism	0	0	2.75443e-05	6.73745e-06	100	84.1115
P39356	Uncharacterized transcriptional regulator YjhU	yjhU	Others	0	0	3.14778e-06	4.09817e-07	100	84.1992
P38051	Isochorismate synthase MenF	menF	Others	0	0	3.87371e-06	5.38365e-07	100	85.2126
P0A9B6	D-erythrose-4-phosphate dehydrogenase	epd	Others	0	0	7.56743e-06	6.76657e-07	100	87.4088
P24186	Bifunctional protein FolD;Methylenetetrahydrofolate dehydrogenase;Methenyltetrahydrofolate cyclohydrolase	folD	Others	0	0	1.29751e-05	3.85281e-06	100	88.6263
P07639	3-dehydroquinate synthase	aroB	Amino Acid Metabolism	5.01581e-08	9.27832e-08	2.29069e-05	3.06806e-06	99.9484	82.7238
P64554	7-carboxy-7-deazaguanine synthase	queE	Others	2.97968e-08	5.67533e-08	1.51133e-05	2.07374e-06	99.9451	87.6082
P0A8E1	UPF0227 protein YcfP	ycfP	Others	9.71566e-08	1.42043e-07	8.59366e-06	2.25579e-06	99.9085	82.3955
P0A6V1	Glucose-1-phosphate adenylyltransferase	glgC	Others	2.3987e-07	5.12333e-07	7.71e-06	9.28203e-07	99.9056	87.6773
P75863	Uncharacterized protein YcbX	ycbX	Others	8.9521e-08	1.58732e-07	6.53228e-06	7.57236e-07	99.8486	89.0567
P0AD57	Octaprenyl-diphosphate synthase	ispB	Others	3.53255e-07	3.49646e-07	2.06082e-05	1.49541e-06	99.6356	83.134
P0ADQ2	Uncharacterized protein YiiD	yiiD	Others	2.59313e-07	1.73966e-07	3.84151e-06	6.4913e-07	99.5594	34.8893
P76536	Probable deferrochelatase/peroxidase YfeX	yfeX	Others	1.2867e-06	7.06823e-07	3.27157e-05	5.28911e-06	99.4433	84.728
P15254	Phosphoribosylformylglycinamidine synthase	purL	Others	1.72591e-06	1.29579e-06	4.10941e-05	9.32914e-06	99.3874	82.4306
P30178	Uncharacterized oxidoreductase YbiC	ybiC	Others	7.81812e-07	5.71338e-07	1.21221e-05	2.09263e-06	99.3527	75.3272
P23331	Thymidine kinase	tdk	Others	4.93059e-07	5.76621e-07	1.92248e-05	1.95707e-06	99.2701	84.4302
P41409	Pyrimidine-specific ribonucleoside hydrolase RihA	rihA	Others	4.15821e-06	2.05987e-06	1.83677e-05	8.04779e-06	99.2009	87.6549
P24255	RNA polymerase sigma-54 factor	rpoN	Others	7.18511e-07	7.14766e-07	1.21982e-05	1.164e-06	99.1976	72.1117
P0A7F6	S-adenosylmethionine decarboxylase proenzyme;S-adenosylmethionine decarboxylase beta chain;S-adenosylmethionine decarboxylase alpha chain	speD	Others	2.07119e-06	7.9302e-07	8.29759e-05	1.08052e-05	99.1878	80.7898
P0AC53	Glucose-6-phosphate 1-dehydrogenase;Extracellular death factor	zwf	Others	3.29641e-06	1.05388e-06	4.82155e-05	3.39635e-06	99.1866	89.0021
P52108	Transcriptional regulatory protein RstA	rstA	Others	1.98787e-07	3.05409e-07	3.48423e-05	3.82015e-06	99.0911	59.5854
P0AC86	Glycogen phosphorylase	glgP	Others	8.14046e-07	5.23436e-07	8.50961e-06	1.06276e-06	98.9413	42.7379
P10443	DNA polymerase III subunit alpha	dnaE	Others	5.07633e-07	6.57737e-07	3.47081e-05	1.15563e-05	98.8323	65.0217
P0A8A4	Phosphoenolpyruvate synthase regulatory protein	ppsR	Others	5.30402e-07	4.45505e-07	7.51131e-06	8.50944e-07	98.7296	73.9489
P29745	Peptidase T	pepT	Others	2.76119e-06	8.5785e-07	5.65382e-06	1.37719e-06	98.6329	74.207
P08957	Type I restriction enzyme EcoKI M protein	hsdM	Others	2.10458e-06	1.68171e-06	4.17002e-05	3.30538e-06	98.5148	74.9622
P37747	UDP-galactopyranose mutase	glf	Others	6.03647e-06	1.26665e-06	8.56377e-05	1.1079e-05	98.5033	83.3411
P37760	dTDP-4-dehydrorhamnose reductase	rfbD	Others	5.80948e-06	1.91658e-07	7.23532e-05	1.02913e-05	98.5004	86.2107
P27833	dTDP-4-amino-4,6-dideoxygalactose transaminase	rffA	Others	2.12306e-06	3.98363e-07	3.37155e-05	3.66118e-06	98.4218	80.6832
P00561	Bifunctional aspartokinase/homoserine dehydrogenase 1;Aspartokinase;Homoserine dehydrogenase	thrA	Others	9.16365e-06	6.95067e-07	8.37203e-05	7.77359e-06	98.268	82.8083
P07604	Transcriptional regulatory protein TyrR	tyrR	Others	7.55104e-07	5.48866e-07	1.23636e-05	1.53305e-06	98.1902	83.9216
P52647	Probable pyruvate-flavodoxin oxidoreductase	ydbK	Others	4.82478e-06	6.18849e-07	2.71523e-05	3.10163e-06	98.0887	66.0415
P37759	dTDP-glucose 4,6-dehydratase 1	rfbB	Others	9.39173e-06	1.21073e-06	0.000123925	1.40115e-05	97.9268	80.5396
P08956	Type I restriction enzyme EcoKI R protein	hsdR	Others	3.45722e-06	2.91584e-06	8.29152e-06	2.59036e-06	97.9189	85.3717
P0A698	UvrABC system protein A	uvrA	Others	3.08215e-06	1.93512e-06	9.02973e-05	8.29444e-06	97.8677	65.0059
P61517	Carbonic anhydrase 2	can	Others	6.93871e-06	7.52098e-07	8.94834e-05	1.29095e-05	97.8652	80.278
P00452	Ribonucleoside-diphosphate reductase 1 subunit alpha	nrdA	Others	1.93468e-05	1.22897e-06	0.000132131	7.56741e-06	97.802	87.2296
P0A8C4	UPF0149 protein YgfB	ygfB	Others	1.00852e-05	2.11629e-06	3.77082e-05	9.08961e-06	97.5563	87.4756
P23909	DNA mismatch repair protein MutS	mutS	Others	3.67748e-06	1.36537e-06	2.89013e-05	2.41777e-06	97.4719	80.7597
P00934	Threonine synthase	thrC	Amino Acid Metabolism	2.02324e-05	1.09334e-06	8.95216e-05	6.74666e-06	97.209	83.5559
P0A7E5	CTP synthase	pyrG	Others	3.99899e-05	1.87119e-06	0.000325414	0.000112699	96.9847	84.6243
P63417	Uncharacterized N-acetyltransferase YhbS	yhbS	Others	4.12036e-06	9.86178e-07	1.01794e-05	9.35506e-07	96.9032	75.7592
P0AEN1	NAD(P)H-flavin reductase	fre	Others	3.35284e-06	4.92858e-07	1.97924e-05	2.9135e-06	96.7989	82.208
P0A951	Spermidine N(1)-acetyltransferase	speG	Others	2.18714e-06	8.22391e-07	1.43162e-05	2.0273e-06	96.747	86.2595
P0A959	Glutamate-pyruvate aminotransferase AlaA	alaA	Amino Acid Metabolism	4.30673e-06	4.8327e-07	2.84717e-05	2.60899e-06	96.6693	81.66
P28904	Trehalose-6-phosphate hydrolase	treC	Others	9.26759e-05	5.68391e-06	0.000284784	7.90111e-05	96.6415	82.5568
P24203	Uncharacterized GTP-binding protein YjiA	yjiA	Others	3.52953e-06	8.66988e-07	3.02821e-05	4.41456e-06	96.605	60.1422
P0A6K1	Diaminopimelate epimerase	dapF	Others	1.19634e-06	4.66326e-07	3.70519e-06	6.4804e-07	96.5846	85.2385
P27306	Soluble pyridine nucleotide transhydrogenase	sthA	Others	4.85163e-05	8.10331e-06	0.000106953	2.57029e-05	96.5647	86.1515
P0AF20	N-acetylglucosamine repressor	nagC	Others	1.23183e-06	3.43238e-07	4.7088e-06	7.04234e-07	96.4144	85.1684
P0A993	Fructose-1,6-bisphosphatase class 1	fbp	Others	1.79977e-05	1.16476e-06	0.0001201	1.20297e-05	96.2926	80.4343
P30958	Transcription-repair-coupling factor	mfd	Others	7.8743e-06	2.40611e-06	0.000177622	2.35259e-05	96.2853	81.7565
P43672	ABC transporter ATP-binding protein uup	uup	Others	4.93013e-06	4.86149e-07	2.90829e-05	2.43503e-06	96.227	85.7139
P0A8J4	UPF0250 protein YbeD	ybeD	Others	1.00724e-05	1.94886e-06	0.000347407	2.25005e-05	96.1822	72.8102
P0AFM6	Phage shock protein A	pspA	Others	2.10716e-06	3.74471e-07	1.87602e-05	4.84221e-06	96.0107	72.5853
P21170	Biosynthetic arginine decarboxylase	speA	Others	3.02486e-05	2.65938e-06	0.000176374	2.00327e-05	95.8373	79.1098
P0AEW6	Inosine-guanosine kinase	gsk	Others	5.21705e-06	1.19026e-06	3.74709e-05	4.17012e-06	95.5036	80.167
P0A7B1	Polyphosphate kinase	ppk	Others	2.55653e-06	1.25779e-06	3.69931e-05	2.029e-06	95.3116	44.2833
P68767	Cytosol aminopeptidase	pepA	Others	2.57523e-05	8.81016e-06	6.19141e-05	4.62751e-06	95.2692	85.1977
P60240	RNA polymerase-associated protein RapA	rapA	Others	2.3288e-05	2.48113e-06	0.000463231	2.18382e-05	95.0747	71.5093
P0A9W3	Energy-dependent translational throttle protein EttA	ettA	Others	5.93457e-05	4.50208e-06	0.000233524	2.77741e-05	94.9917	81.7159
P0A6Y5	33 kDa chaperonin	hslO	Chaperones	3.04633e-05	2.40272e-06	0.00115461	0.000155983	94.8764	75.2354
P76104	Uncharacterized protease YdcP	ydcP	Others	2.50944e-06	7.68027e-07	3.26556e-05	2.6438e-06	94.4995	69.5121
P00562	Bifunctional aspartokinase/homoserine dehydrogenase 2;Aspartokinase;Homoserine dehydrogenase	metL	Amino Acid Metabolism	4.7575e-06	1.02775e-06	3.28146e-05	4.17781e-06	94.4414	77.0729
P13009	Methionine synthase	metH	Others	1.51083e-05	2.69113e-06	6.61519e-05	4.31502e-06	94.1935	63.3815
P08390	USG-1 protein	usg	Others	1.19113e-05	1.10569e-06	0.00011916	2.54188e-05	94.0977	44.9022
P23305	Uncharacterized protein YigA	yigA	Others	1.74238e-06	8.16596e-07	7.05894e-06	9.53324e-07	94.025	70.3362
P31802	Nitrate/nitrite response regulator protein NarP	narP	Others	7.11578e-06	2.06528e-06	2.25449e-05	1.40975e-06	93.9863	80.7494
P00579	RNA polymerase sigma factor RpoD	rpoD	Others	5.81826e-05	5.21171e-06	0.000401589	3.72674e-05	93.9505	81.1536
P0AAB4	3-octaprenyl-4-hydroxybenzoate carboxy-lyase	ubiD	Others	1.17401e-05	2.06304e-06	3.30546e-05	3.06493e-06	93.8831	79.9281
P22523	Chromosome partition protein MukB	mukB	Others	3.52278e-05	5.42437e-06	0.000103935	5.70466e-06	93.8284	79.1813
P0AFG3	2-oxoglutarate dehydrogenase E1 component	sucA	Others	0.000227329	4.73455e-05	0.000700717	5.15972e-05	93.8158	80.4808
P03018	DNA helicase II	uvrD	Others	3.79078e-06	6.31947e-07	2.14107e-05	1.21319e-06	93.3178	79.6252
P32132	GTP-binding protein TypA/BipA	typA	Others	7.34427e-05	6.13398e-06	0.000869336	4.96297e-05	93.3068	64.9037
P0AD70	D-alanyl-D-alanine-carboxypeptidase/endopeptidase AmpH	ampH	Others	1.38647e-06	5.17326e-07	1.08494e-05	2.41554e-06	93.166	70.5581
P0AFG8	Pyruvate dehydrogenase E1 component	aceE	Others	0.0007171	0.000184783	0.00323444	0.000612609	93.0736	72.4576
P0A9M0	Lon protease	lon	Proteases	9.80063e-05	1.68965e-05	0.00132633	0.00012378	93.0499	82.5197
P0A9K7	Phosphate-specific transport system accessory protein PhoU	phoU	Others	2.58444e-06	8.38737e-07	9.49554e-06	1.88118e-06	92.852	79.1938
P0AEI4	Ribosomal protein S12 methylthiotransferase RimO	rimO	Others	1.04021e-05	5.36458e-07	9.11266e-05	4.39753e-06	92.8096	71.7237
P16659	Proline--tRNA ligase	proS	Amino Acid Metabolism	0.000109168	6.03056e-06	0.000305316	1.03826e-05	92.774	82.0879
P23893	Glutamate-1-semialdehyde 2,1-aminomutase	hemL	Others	5.73364e-05	9.02121e-06	0.000210399	2.21651e-05	92.7243	80.2166
P0A6H1	ATP-dependent Clp protease ATP-binding subunit ClpX	clpX	Proteases	4.37395e-05	3.34639e-06	0.00071521	0.000135613	92.7141	51.9168
P0A9F3	HTH-type transcriptional regulator CysB	cysB	Others	6.65903e-06	6.47022e-07	8.63528e-05	9.52893e-06	92.6897	46.7166
P36979	Dual-specificity RNA methyltransferase RlmN	rlmN	Others	1.0808e-05	1.40074e-06	8.02663e-05	7.21215e-06	92.63	74.5953
P0A8T7	DNA-directed RNA polymerase subunit beta	rpoC	Others	0.000451916	7.09005e-05	0.00157047	0.000270901	92.5302	82.3618
P0A9A6	Cell division protein FtsZ	ftsZ	Others	7.842e-05	9.00266e-06	0.00013639	1.50708e-05	92.3151	79.5516
P15038	Helicase IV	helD	Others	6.44934e-06	1.6485e-06	2.3022e-05	3.01577e-06	92.1866	71.9186
P00960	Glycine--tRNA ligase alpha subunit	glyQ	Others	5.9485e-05	8.81579e-06	0.000293649	1.52816e-05	92.0133	72.4985
P0A8F4	Uridine kinase	udk	Others	4.06879e-06	4.01112e-07	2.38887e-05	2.07626e-06	91.9973	76.4133
P0A9H7	Cyclopropane-fatty-acyl-phospholipid synthase	cfa	Others	1.10954e-05	7.75037e-07	1.79677e-05	4.1092e-06	91.9383	78.8891
P63883	N-acetylmuramoyl-L-alanine amidase AmiC	amiC	Others	7.95985e-06	1.25575e-06	2.19134e-05	1.37775e-06	91.9015	69.2139
P21893	Single-stranded-DNA-specific exonuclease RecJ	recJ	Others	1.49245e-06	3.899e-07	1.28672e-05	1.73292e-06	91.9006	61.5362
P0A8V2	DNA-directed RNA polymerase subunit beta	rpoB	Others	0.000544922	9.30933e-05	0.00250348	0.00039899	91.8203	75.5476
P06616	GTPase Era	era	Others	4.95967e-06	3.20688e-07	2.60544e-05	2.83118e-06	91.5042	73.5077
P25519	GTPase HflX	hflX	Others	9.27114e-06	1.29715e-06	0.00012366	6.11394e-06	91.0729	57.4369
P0A717	Ribose-phosphate pyrophosphokinase	prs	Others	0.000116222	1.4419e-05	0.000315051	1.21636e-05	90.9789	79.5577
P42641	GTPase ObgE/CgtA	obgE	Others	1.47103e-05	1.75532e-06	7.38207e-05	1.27409e-05	90.9018	79.9607
P0AES6	DNA gyrase subunit B	gyrB	Others	0.000105273	1.26474e-05	0.000332634	2.86696e-05	90.5726	78.0674
P21507	ATP-dependent RNA helicase SrmB	srmB	Others	1.80153e-05	1.55451e-06	6.44698e-05	6.73754e-06	90.4309	79.5679
P03004	Chromosomal replication initiator protein DnaA	dnaA	Others	5.19082e-06	7.87606e-07	1.99382e-05	5.43744e-07	90.3697	69.5316
Q46939	Probable acetyl-CoA acetyltransferase	yqeF	Others	4.92504e-06	9.05612e-07	3.59794e-05	4.42054e-06	90.3061	67.8745
P0A7G6	Protein RecA	recA	Others	9.4144e-05	1.37252e-05	0.000306773	2.39187e-05	90.2152	71.7787
P0AG24	Bifunctional (p)ppGpp synthase/hydrolase SpoT;GTP pyrophosphokinase;Guanosine-3,5-bis(diphosphate) 3-pyrophosphohydrolase	spoT	Others	4.93842e-06	4.30367e-07	2.82396e-05	4.92024e-06	90.1264	64.3814
P0C0R7	Ribosomal RNA large subunit methyltransferase E	rlmE	Others	8.02175e-06	1.20897e-06	0.000134375	1.92312e-05	89.9046	71.8566
P37177	Phosphoenolpyruvate-protein phosphotransferase PtsP	ptsP	Others	6.71356e-06	9.22434e-07	2.15408e-05	1.40863e-06	89.899	66.1268
P0C8J8	D-tagatose-1,6-bisphosphate aldolase subunit GatZ	gatZ	Others	0.000250542	6.68439e-05	0.000463163	0.000153363	89.7391	12.306
P60785	Elongation factor 4	lepA	Translation/Ribosomes	0.000108784	1.10031e-05	0.000631191	1.9537e-05	88.7985	56.1283
P0A9P6	ATP-dependent RNA helicase DeaD	deaD	Others	7.73561e-05	1.3275e-05	0.0004358	5.06113e-05	87.7597	74.0869
P0ACB0	Replicative DNA helicase	dnaB	Others	4.41958e-06	8.26029e-07	2.80264e-05	1.06698e-06	87.7427	49.8517
P0AEZ3	Septum site-determining protein MinD	minD	Others	6.65874e-05	1.14251e-05	0.000120538	9.55703e-06	87.1302	69.5367
P0AEI1	tRNA-2-methylthio-N(6)-dimethylallyladenosine synthase	miaB	Others	4.6395e-05	3.46112e-06	0.000106778	7.4039e-06	87.0633	74.9407
P0C054	Small heat shock protein IbpA	ibpA	Chaperones	7.02485e-06	6.74006e-07	0.00129924	0.00019047	85.5582	54.505
P10408	Protein translocase subunit SecA	secA	Others	0.000180401	1.48888e-05	0.000367598	5.32352e-05	85.2239	73.0949
P75838	Ribosomal protein S12 methylthiotransferase accessory factor YcaO	ycaO	Others	6.63057e-05	8.49992e-06	0.000239165	2.51094e-05	84.563	71.6701
P21829	Pyridoxal phosphate phosphatase YbhA	ybhA	Others	6.94988e-06	1.0845e-06	2.84725e-05	1.99203e-06	83.8641	60.3249
P0A7S3	30S ribosomal protein S12	rpsL	Translation/Ribosomes	0.000185348	2.91834e-05	0.000487299	5.38755e-05	82.2076	65.6557
P06993	HTH-type transcriptional regulator MalT	malT	Others	3.7477e-05	2.35731e-06	2.78395e-05	8.81756e-06	81.7953	49.6888
P00963	Aspartate--ammonia ligase	asnA	Amino Acid Metabolism	3.22726e-05	4.4002e-06	4.61315e-05	2.82765e-06	80.033	56.255
P0CG19	Inactive ribonuclease PH	rph	Others	5.11778e-06	1.10348e-06	0.000151631	2.06719e-05	78.9834	11.3214
P0A9L8	Pyrroline-5-carboxylate reductase	proC	Others	5.32801e-05	1.46235e-05	1.72074e-05	2.85779e-06	78.8662	89.5663
P0A9Q7	Aldehyde-alcohol dehydrogenase;Alcohol dehydrogenase;Acetaldehyde dehydrogenase [acetylating];Pyruvate-formate-lyase deactivase	adhE	Others	0.000275049	1.85223e-05	0.000434868	5.59041e-05	77.8486	64.4204
P77171	Uncharacterized HTH-type transcriptional regulator YdcI	ydcI	Others	2.516e-05	3.86791e-06	9.74609e-05	9.17154e-06	76.4594	32.6856
P0A9X4	Rod shape-determining protein MreB	mreB	Others	0.000198291	9.45978e-06	0.000604235	5.25941e-05	75.8401	61.6552
P21645	UDP-3-O-(3-hydroxymyristoyl)glucosamine N-acyltransferase	lpxD	Others	7.02511e-05	7.13167e-06	4.28024e-05	6.47118e-06	73.6244	85.8028
P46889	DNA translocase FtsK	ftsK	Others	3.4264e-05	2.71223e-06	7.50389e-05	6.05358e-06	67.7213	49.3297
P23865	Tail-specific protease	prc	Others	6.99773e-05	6.38744e-06	5.85156e-05	6.27538e-06	65.1512	75.4549
P0A7N4	50S ribosomal protein L32	rpmF	Translation/Ribosomes	0.000204348	2.24793e-05	0.000255777	3.7037e-05	64.2192	75.4627
P0AER0	Glycerol uptake facilitator protein	glpF	Others	1.16162e-05	3.91072e-06	2.27966e-05	8.46596e-06	62.3117	7.72593
P37903	Universal stress protein F	uspF	Others	0.000236896	6.94059e-05	2.56119e-05	2.55509e-06	56.099	68.4351
P0ADA3	Murein hydrolase activator NlpD	nlpD	Others	0.000112788	4.59866e-06	6.42656e-05	8.09307e-06	53.2666	73.6715
P0ACE0	Hydrogenase-2 large chain	hybC	Cellular Respiration	0.000232387	3.84732e-05	3.3252e-06	8.8342e-07	52.5923	85.926
P0A6U8	Glycogen synthase	glgA	Others	5.81289e-05	1.93363e-05	7.73112e-06	6.04407e-07	50.2589	78.4194
P76177	Protein YdgH	ydgH	Others	0.000190927	1.68595e-05	8.1716e-05	1.81496e-05	49.256	77.1638
P0A9V1	Lipopolysaccharide export system ATP-binding protein LptB	lptB	Others	0.000126758	5.1941e-06	0.000166049	9.61184e-06	47.3913	37.0293
P69831	Galactitol permease IIC component	gatC	Others	0.000609182	7.41576e-05	6.82422e-05	2.52444e-05	40.5307	72.6108
P0AFD1	NADH-quinone oxidoreductase subunit E	nuoE	Others	0.000367832	1.72893e-05	0.000286001	5.18268e-05	38.1866	49.0779
P0AG99	Protein-export membrane protein SecG	secG	Others	6.39336e-05	5.32945e-06	0.000106268	4.24383e-06	36.2075	24.7209
P0A6J5	D-amino acid dehydrogenase	dadA	Amino Acid Metabolism	0.000631272	0.00011365	0.000142251	3.6456e-05	34.4615	46.0778
P0AFC3	NADH-quinone oxidoreductase subunit A	nuoA	Others	0.000125211	7.18299e-06	9.90138e-05	7.33978e-06	31.6635	65.3461
P0AFD6	NADH-quinone oxidoreductase subunit I	nuoI	Others	0.000306498	1.01194e-05	0.00024842	4.05313e-05	28.914	39.1976
P0AEE1	Protein DcrB	dcrB	Others	0.000197181	1.25681e-05	0.000248174	3.18001e-05	23.1429	36.0901
P77173	Cell division protein ZipA	zipA	Others	0.000243504	1.56142e-05	0.000270747	2.54499e-05	22.2968	0
P10100	Rare lipoprotein A	rlpA	Others	0.000126625	1.28438e-05	0.000245091	1.70213e-05	21.051	3.19487
P00550	PTS system mannitol-specific EIICBA component;Mannitol permease IIC component;Mannitol-specific phosphotransferase enzyme IIB component;Mannitol-specific phosphotransferase enzyme IIA component	mtlA	Others	0.000314748	1.25343e-05	0.000387574	4.89672e-05	15.5365	0.757948
P0ABA0	ATP synthase subunit b	atpF	Others	0.000509509	4.77442e-05	0.000466683	3.53076e-05	12.1116	34.609
P0AE06	Multidrug efflux pump subunit AcrA	acrA	Others	0.000538022	3.37075e-05	0.000803426	6.20596e-05	9.61054	30.3998
P13035	Aerobic glycerol-3-phosphate dehydrogenase	glpD	Cellular Respiration	0.00110217	9.11188e-05	0.001696	0.000320771	9.43124	20.405
P17443	UDP-N-acetylglucosamine--N-acetylmuramyl-(pentapeptide) pyrophosphoryl-undecaprenol N-acetylglucosamine transferase	murG	Others	2.88762e-05	2.92009e-06	3.01818e-05	1.69776e-06	9.38862	32.4092
P0ADT8	Uncharacterized protein YgiM	ygiM	Others	5.89086e-05	6.59563e-06	6.07891e-05	1.46792e-05	9.18225	33.5447
P07014	Succinate dehydrogenase iron-sulfur subunit	sdhB	Cellular Respiration	0.001182	0.000157745	0.000600418	0.000128554	7.5448	28.8565
P07001	NAD(P) transhydrogenase subunit alpha	pntA	Others	0.000619547	3.58073e-05	0.00033945	2.14062e-05	5.50193	16.2949
P31979	NADH-quinone oxidoreductase subunit F	nuoF	Cellular Respiration	0.00131248	3.63496e-05	0.000808322	0.000108308	1.76093	25.3101
P0A912	Peptidoglycan-associated lipoprotein	pal	Others	0.00124899	0.000131507	0.00150309	7.46731e-05	0.503161	16.2491
P33599	NADH-quinone oxidoreductase subunit C/D	nuoC	Others	0.00194561	0.00010576	0.00155764	0.000172668	0	12.3473
P33602	NADH-quinone oxidoreductase subunit G	nuoG	Cellular Respiration	0.0027193	0.000123389	0.00183513	0.000237609	0	13.5589
P0AC41	Succinate dehydrogenase flavoprotein subunit	sdhA	Cellular Respiration	0.00429019	0.000320816	0.00254034	0.000246683	0	31.5713
P00363	Fumarate reductase flavoprotein subunit	frdA	Cellular Respiration	0.00162427	7.27498e-05	2.63781e-05	9.4072e-06	0	43.5758
